# Supplementary material for: Prolonged FOS activity disrupts a global myogenic transcriptional program by altering 3D chromatin architecture in primary muscle progenitor cells
Source: Skelet Muscle. 2022 Aug 15;12:20. doi: 10.1186/s13395-022-00303-x (PMC9377060; doi:10.1186/s13395-022-00303-x)
Supplement: Supplementary file 2 — Additional file 2: Supplementary Table S1. Differentially expressed genes in pSLIK-FOS expressing muscle progenitor cells relative to pSLIK-GFP expressing muscle progenitor cells (Related to Fig. 3). [file 13395_2022_303_MOESM2_ESM.xlsx]

## Sheet: Upregulated genes
Supplementary Table S1 - Differentially expressed genes in pSLIK-FOS expressing muscle progenitor cells relative to pSLIK-GFP expressing muscle progenitor cells (Related to Figure 3)
Gene	padj	log2FoldChange	pvalue	foldChange	log10padj
ENSMUSG00000089739.2_Tmem189	1.13289e-05	10.527	2.45756e-07	1475.49	4.94581
ENSMUSG00000024066.7_Xdh	3.5709e-10	9.13703	3.36325e-12	563.017	9.44722
ENSMUSG00000031391.10_L1cam	3.83568e-05	8.5468	9.60261e-07	373.975	4.41616
ENSMUSG00000031558.8_Slit2	0.00168531	8.00963	6.51307e-05	257.715	2.77332
ENSMUSG00000022211.8_Lrrc16b	0.00177831	7.63252	6.98053e-05	198.435	2.74999
ENSMUSG00000054215.2_Sprr2k	0.000675988	7.6264	2.29615e-05	197.595	3.17006
ENSMUSG00000046623.2_Gjb4	0.00410066	7.60011	0.000185635	194.027	2.38715
ENSMUSG00000024565.8_Sall3	0.00258444	7.47527	0.000106945	177.943	2.58763
ENSMUSG00000032726.6_Bmp8a	0.00255987	7.45073	0.000105462	174.941	2.59178
ENSMUSG00000047638.9_Nr1h4	0.00266262	7.35344	0.000111542	163.533	2.57469
ENSMUSG00000085273.2_4930467D21Rik	0.00675389	7.27779	0.000338167	155.179	2.17045
ENSMUSG00000023000.4_Dhh	0.00411579	7.24434	0.00018657	151.622	2.38555
ENSMUSG00000000154.8_Slc22a18	0.00276783	7.24359	0.000117394	151.543	2.55786
ENSMUSG00000089820.1_Gm15775	0.00623105	7.12729	0.000305551	139.807	2.20544
ENSMUSG00000029370.7_Rassf6	0.00482861	7.11362	0.000224664	138.488	2.31618
ENSMUSG00000025930.5_Msc	0.0062485	7.04899	0.000306786	132.421	2.20422
ENSMUSG00000029648.7_Flt1	5.74761e-05	6.65705	1.49828e-06	100.918	4.24051
ENSMUSG00000009654.4_Oit3	1.23512e-08	5.9539	1.52354e-10	61.9871	7.90829
ENSMUSG00000054203.6_Ifi205	2.90868e-12	5.85824	1.83884e-14	58.0105	11.5363
ENSMUSG00000036295.4_Lrrn3	0.000147879	5.76079	4.13049e-06	54.2213	3.83009
ENSMUSG00000074465.2_Gm10701	0.00204394	5.61018	8.14743e-05	48.8464	2.68953
ENSMUSG00000021403.2_Serpinb9b	0.00263892	5.56851	0.000109681	47.4558	2.57857
ENSMUSG00000031886.7_Ces2e	0.00191242	5.55821	7.56509e-05	47.118	2.71842
ENSMUSG00000064023.3_Klk8	0.00422169	5.25142	0.000191883	38.0921	2.37451
ENSMUSG00000062345.4_Serpinb2	9.00962e-22	5.24315	1.64239e-24	37.8745	21.0453
ENSMUSG00000021250.7_Fos	8.89414e-15	5.21396	3.83717e-17	37.1157	14.0509
ENSMUSG00000039109.8_F13a1	0.000105292	4.95112	2.8535e-06	30.9341	3.97761
ENSMUSG00000019852.6_D10Bwg1379e	0.000228116	4.45736	6.66731e-06	21.9684	3.64184
ENSMUSG00000041078.6_Grid1	2.69144e-05	4.31837	6.42727e-07	19.9507	4.57002
ENSMUSG00000021348.2_Prl7d1	0.000106183	4.3127	2.89057e-06	19.8725	3.97394
ENSMUSG00000079092.2_Prl2c2	1.62483e-17	4.2118	5.43026e-20	18.5301	16.7892
ENSMUSG00000035177.7_Nlrp2	1.16952e-10	4.20737	1.00385e-12	18.4733	9.93199
ENSMUSG00000056457.5_Prl2c3	5.14976e-18	4.17474	1.6272e-20	18.0601	17.2882
ENSMUSG00000067001.5_Serpinb7	2.04509e-05	4.16097	4.83404e-07	17.8887	4.68929
ENSMUSG00000025650.6_Col7a1	0.00972723	4.07501	0.000529598	16.8539	2.01201
ENSMUSG00000026315.7_Serpinb8	8.12054e-59	4.03684	1.97376e-62	16.4138	58.0904
ENSMUSG00000079415.2_Cntf	0.001646	3.90603	6.35117e-05	14.9911	2.78357
ENSMUSG00000030653.9_Pde2a	8.04859e-103	3.89504	4.89068e-107	14.8773	102.094
ENSMUSG00000000120.6_Ngfr	2.54154e-05	3.76914	6.03843e-07	13.6341	4.5949
ENSMUSG00000063767.2_S100a7a	3.15423e-18	3.6091	9.7749e-21	12.2024	17.5011
ENSMUSG00000054065.5_Pkp3	1.99616e-12	3.51214	1.22508e-14	11.4094	11.6998
ENSMUSG00000057457.5_Phex	1.32824e-06	3.51031	2.24373e-08	11.3949	5.87672
ENSMUSG00000027827.9_Kcnab1	0.00327339	3.48416	0.000142416	11.1902	2.485
ENSMUSG00000027070.8_Lrp2	0.00700888	3.44927	0.000354341	10.9228	2.15435
ENSMUSG00000045744.4_9930021D14Rik	0.000201237	3.38389	5.83279e-06	10.4388	3.69629
ENSMUSG00000055360.7_Prl2c5	5.43235e-10	3.24069	5.31451e-12	9.45247	9.26501
ENSMUSG00000045573.9_Penk	0.0074715	3.2101	0.000381815	9.25417	2.12659
ENSMUSG00000020901.7_Pik3r5	6.53661e-06	3.20494	1.34258e-07	9.2211	5.18465
ENSMUSG00000026259.8_Ngef	2.60144e-13	3.18315	1.31202e-15	9.08289	12.5848
ENSMUSG00000063851.5_Rnf183	2.32532e-25	3.13321	3.24983e-28	8.77386	24.6335
ENSMUSG00000054342.6_Kcnn4	7.39005e-90	3.11322	8.98104e-94	8.65314	89.1314
ENSMUSG00000028776.6_Tinagl1	6.34326e-27	3.08071	7.70888e-30	8.46028	26.1977
ENSMUSG00000026479.6_Lamc2	1.32691e-21	2.9558	2.49949e-24	7.75864	20.8772
ENSMUSG00000023031.7_Cela1	3.75081e-09	2.9161	4.26203e-11	7.54804	8.42587
ENSMUSG00000031480.8_Thsd1	5.94269e-05	2.86889	1.55275e-06	7.30505	4.22602
ENSMUSG00000022231.8_Sema5a	3.94481e-17	2.79791	1.39028e-19	6.95434	16.404
ENSMUSG00000047562.2_Mmp10	0.00362903	2.76488	0.000159212	6.7969	2.44021
ENSMUSG00000046186.8_Cd109	2.41387e-15	2.74377	9.68073e-18	6.6982	14.6173
ENSMUSG00000038843.9_Gcnt1	1.91467e-06	2.73461	3.36234e-08	6.65578	5.71791
ENSMUSG00000027859.4_Ngf	1.82033e-40	2.66419	1.10611e-43	6.33871	39.7399
ENSMUSG00000027500.8_Stmn2	4.92657e-10	2.60372	4.78976e-12	6.07853	9.30746
ENSMUSG00000020911.8_Krt19	2.55413e-17	2.57521	8.69121e-20	5.95958	16.5928
ENSMUSG00000030468.6_Siglecg	4.09804e-33	2.49706	3.23719e-36	5.64532	32.3874
ENSMUSG00000028078.8_Dclk2	0.00327339	2.46598	0.000142412	5.52502	2.485
ENSMUSG00000022103.8_Gfra2	5.14936e-09	2.43622	5.94506e-11	5.41223	8.28825
ENSMUSG00000052539.9_Magi3	9.97111e-06	2.40389	2.14485e-07	5.29227	5.00126
ENSMUSG00000086681.1_Gm16178	0.00747167	2.39838	0.000382278	5.27212	2.12658
ENSMUSG00000021696.8_Elovl7	0.00518949	2.31496	0.000246593	4.97591	2.28488
ENSMUSG00000002459.10_Rgs20	2.35547e-11	2.24482	1.7748e-13	4.73977	10.6279
ENSMUSG00000049871.6_Nlrc3	2.10642e-06	2.23326	3.75026e-08	4.70194	5.67646
ENSMUSG00000024500.12_Ppp2r2b	0.000780515	2.23048	2.6844e-05	4.69292	3.10762
ENSMUSG00000019970.9_Sgk1	5.11655e-56	2.22044	1.55452e-59	4.66035	55.291
ENSMUSG00000009687.8_Fxyd5	1.47758e-15	2.21125	5.83598e-18	4.63078	14.8304
ENSMUSG00000040552.8_C3ar1	0.00109501	2.18159	3.94569e-05	4.53653	2.96058
ENSMUSG00000050541.8_Adra1b	1.72332e-05	2.17712	3.96876e-07	4.52249	4.76363
ENSMUSG00000022382.7_Wnt7b	4.8672e-21	2.11301	1.00556e-23	4.32592	20.3127
ENSMUSG00000047104.3_Pbp2	1.39658e-09	2.1129	1.45964e-11	4.32561	8.85493
ENSMUSG00000040640.8_Erc2	1.28686e-11	2.08436	9.30526e-14	4.24086	10.8905
ENSMUSG00000090793.1_Gm6650	2.18542e-09	2.07405	2.36377e-11	4.21067	8.66046
ENSMUSG00000086755.1_Gm11216	0.00519468	2.0391	0.000247155	4.10989	2.28444
ENSMUSG00000026435.8_Slc45a3	8.08509e-09	2.02635	9.72746e-11	4.07372	8.09232
ENSMUSG00000031548.7_Sfrp1	0.000404526	2.01225	1.28312e-05	4.03411	3.39305
ENSMUSG00000025608.8_Podxl	1.42209e-08	1.98749	1.77145e-10	3.96545	7.84707
ENSMUSG00000027221.5_Chst1	0.00265495	1.97873	0.00011067	3.94146	2.57594
ENSMUSG00000020325.9_Fstl3	3.65425e-19	1.97017	9.77014e-22	3.91816	18.4372
ENSMUSG00000029223.8_Uchl1	1.78315e-06	1.93174	3.1097e-08	3.81515	5.74881
ENSMUSG00000052688.6_5430435G22Rik	1.4696e-07	1.91683	2.10747e-09	3.77591	6.8328
ENSMUSG00000001021.8_S100a3	7.18853e-13	1.9096	4.0623e-15	3.75705	12.1434
ENSMUSG00000062591.5_Tubb4	0.00190352	1.9011	7.50674e-05	3.73498	2.72044
ENSMUSG00000023064.4_Sncg	0.00160422	1.89255	6.14219e-05	3.71291	2.79474
ENSMUSG00000021066.8_Atl1	0.00399844	1.84873	0.000179307	3.60184	2.39811
ENSMUSG00000022802.2_Lmln	0.00670522	1.80189	0.000334914	3.48677	2.17359
ENSMUSG00000055737.6_Ghr	2.3974e-13	1.78556	1.19455e-15	3.44752	12.6203
ENSMUSG00000025473.10_Adam8	2.00088e-05	1.78543	4.70522e-07	3.4472	4.69878
ENSMUSG00000026888.8_Grb14	4.58164e-06	1.76766	8.96449e-08	3.405	5.33898
ENSMUSG00000032625.8_Thsd7a	0.00423607	1.76575	0.000192794	3.4005	2.37304
ENSMUSG00000075334.2_Rprm	1.44092e-06	1.75857	2.45159e-08	3.38362	5.84136
ENSMUSG00000067855.6_Speer3	1.79285e-07	1.74689	2.62549e-09	3.35635	6.74646
ENSMUSG00000038605.8_Samd10	1.56444e-05	1.74179	3.52681e-07	3.34449	4.80564
ENSMUSG00000032014.5_Oaf	3.2303e-13	1.73488	1.66844e-15	3.32851	12.4908
ENSMUSG00000020435.10_Osbp2	0.0014758	1.73091	5.58684e-05	3.31937	2.83097
ENSMUSG00000024867.8_Pip5k1b	0.00999094	1.72619	0.000547598	3.30853	2.00039
ENSMUSG00000064080.6_Fbln2	2.30391e-10	1.7151	2.04394e-12	3.28319	9.63753
ENSMUSG00000079056.6_Kcnip3	1.04972e-05	1.69791	2.27076e-07	3.24431	4.97893
ENSMUSG00000032068.7_1600029D21Rik	0.000749571	1.6955	2.57342e-05	3.2389	3.12519
ENSMUSG00000048218.5_Amigo2	0.000608768	1.66369	2.05672e-05	3.16825	3.21555
ENSMUSG00000050335.9_Lgals3	4.8198e-46	1.66289	2.63585e-49	3.1665	45.317
ENSMUSG00000025582.4_Nptx1	1.77953e-12	1.65416	1.08132e-14	3.14739	11.7497
ENSMUSG00000067786.9_Nnat	9.18999e-05	1.64881	2.47382e-06	3.13575	4.03668
ENSMUSG00000007655.9_Cav1	4.54565e-40	1.62558	3.03835e-43	3.08566	39.3424
ENSMUSG00000027460.6_Angpt4	1.43453e-08	1.61104	1.79567e-10	3.05471	7.84329
ENSMUSG00000067219.5_Nipal1	0.00642586	1.60979	0.000316666	3.05208	2.19207
ENSMUSG00000046694.6_Fam46b	0.000431939	1.58393	1.38582e-05	2.99785	3.36458
ENSMUSG00000052512.7_Nav2	6.46688e-07	1.58194	1.0374e-08	2.99372	6.18931
ENSMUSG00000031202.5_Rab39b	0.00108326	1.57165	3.89676e-05	2.97245	2.96527
ENSMUSG00000032064.10_Dixdc1	0.00569379	1.57136	0.000275746	2.97185	2.2446
ENSMUSG00000039031.8_Arhgap18	0.00054147	1.5502	1.79975e-05	2.92858	3.26643
ENSMUSG00000020642.6_Rnf144a	0.00460589	1.54673	0.000211025	2.92155	2.33669
ENSMUSG00000040856.11_Dlk1	0.00840045	1.54416	0.000441028	2.91634	2.0757
ENSMUSG00000005397.7_Nid1	0.00375072	1.54291	0.000165463	2.91382	2.42589
ENSMUSG00000024084.6_Qpct	0.000132833	1.51786	3.68868e-06	2.86366	3.87669
ENSMUSG00000037060.2_Prkcdbp	1.5363e-25	1.51739	2.05376e-28	2.86273	24.8135
ENSMUSG00000007888.9_Crlf1	6.71546e-11	1.5155	5.59044e-13	2.85899	10.1729
ENSMUSG00000024486.5_Hbegf	3.10468e-22	1.50063	5.47098e-25	2.82966	21.508
ENSMUSG00000027919.5_Lce1g	7.30736e-08	1.49318	1.01682e-09	2.81508	7.13624
ENSMUSG00000024810.9_Il33	1.62974e-11	1.47792	1.18836e-13	2.78547	10.7879
ENSMUSG00000019066.7_Rab3d	0.00570112	1.45162	0.000276599	2.73515	2.24404
ENSMUSG00000027894.8_Slc6a17	0.00119269	1.43608	4.36287e-05	2.70585	2.92347
ENSMUSG00000039347.5_Atp6v0e2	0.000787162	1.40494	2.71683e-05	2.64806	3.10394
ENSMUSG00000019775.10_Rgs17	2.90868e-12	1.39268	1.85581e-14	2.62567	11.5363
ENSMUSG00000066975.5_Cryba4	0.000363786	1.38862	1.134e-05	2.61828	3.43915
ENSMUSG00000047547.8_Cltb	7.02688e-10	1.37665	6.95985e-12	2.59666	9.15324
ENSMUSG00000038037.4_Socs1	9.76383e-17	1.35981	3.50043e-19	2.56651	16.0104
ENSMUSG00000041073.3_Nacad	0.00670009	1.35923	0.000334251	2.56549	2.17392
ENSMUSG00000037960.9_1110007C09Rik	3.9873e-12	1.35167	2.66514e-14	2.55208	11.3993
ENSMUSG00000023046.6_Igfbp6	1.15325e-05	1.34984	2.50874e-07	2.54884	4.93808
ENSMUSG00000022091.5_Sorbs3	3.4016e-07	1.34743	5.25009e-09	2.54459	6.46832
ENSMUSG00000022490.6_Ppp1r1a	0.00160422	1.33733	6.15096e-05	2.52683	2.79474
ENSMUSG00000074796.4_Slc4a11	0.00247555	1.32045	0.000101537	2.49745	2.60633
ENSMUSG00000052609.7_Plekhg3	0.00590497	1.31054	0.000288126	2.48035	2.22878
ENSMUSG00000046223.9_Plaur	1.27535e-20	1.29849	3.02234e-23	2.45971	19.8944
ENSMUSG00000074577.3_Fam65c	0.00396759	1.2978	0.000177441	2.45853	2.40147
ENSMUSG00000027994.8_Ccdc109b	1.84743e-09	1.28059	1.97574e-11	2.42938	8.73343
ENSMUSG00000027712.8_Anxa5	1.67212e-32	1.27978	1.52408e-35	2.42801	31.7767
ENSMUSG00000000058.6_Cav2	9.99195e-11	1.275	8.50017e-13	2.41998	10.0003
ENSMUSG00000039236.10_Isg20	4.84563e-07	1.26908	7.57129e-09	2.41008	6.31465
ENSMUSG00000028517.8_Ppap2b	7.57944e-07	1.26552	1.23891e-08	2.40413	6.12036
ENSMUSG00000001020.7_S100a4	5.08213e-13	1.24848	2.8031e-15	2.37591	12.294
ENSMUSG00000085128.1_Gm2115	1.97714e-06	1.24465	3.48405e-08	2.36961	5.70396
ENSMUSG00000024812.8_Tjp2	4.06687e-05	1.23954	1.02555e-06	2.36123	4.39074
ENSMUSG00000063011.6_Msln	2.47578e-27	1.23282	2.85834e-30	2.35025	26.6063
ENSMUSG00000024912.5_Fosl1	1.10912e-29	1.23083	1.21311e-32	2.34702	28.955
ENSMUSG00000087070.1_Gm12505	0.00116253	1.22838	4.23403e-05	2.34304	2.9346
ENSMUSG00000053113.3_Socs3	0.00283978	1.22128	0.000120963	2.33153	2.54672
ENSMUSG00000018849.6_Wwc1	0.00069248	1.19726	2.369e-05	2.29303	3.15959
ENSMUSG00000028179.11_Cth	5.35728e-05	1.19725	1.38677e-06	2.29303	4.27106
ENSMUSG00000035064.9_Eef2k	6.99197e-08	1.19506	9.68688e-10	2.28955	7.1554
ENSMUSG00000063531.6_Sema3e	8.30739e-08	1.18632	1.17112e-09	2.27571	7.08054
ENSMUSG00000026478.8_Lamc1	2.76682e-05	1.18464	6.65772e-07	2.27306	4.55802
ENSMUSG00000025161.10_Slc16a3	0.00278285	1.16816	0.0001182	2.24724	2.55551
ENSMUSG00000045027.6_Prss22	0.00960031	1.15777	0.000520004	2.23112	2.01771
ENSMUSG00000029816.7_Gpnmb	1.33027e-05	1.15641	2.93424e-07	2.22902	4.87606
ENSMUSG00000026773.10_Pfkfb3	0.000872058	1.15381	3.04693e-05	2.225	3.05945
ENSMUSG00000021957.6_Tkt	4.9755e-13	1.10897	2.69077e-15	2.15692	12.3032
ENSMUSG00000030208.9_Emp1	4.23174e-06	1.1053	8.22845e-08	2.15144	5.37348
ENSMUSG00000025586.9_Cpeb1	0.0037492	1.10157	0.00016494	2.14588	2.42606
ENSMUSG00000048706.3_D4Bwg0951e	5.2074e-09	1.09932	6.04371e-11	2.14254	8.28338
ENSMUSG00000033152.7_Podxl2	0.00143969	1.08479	5.44138e-05	2.12107	2.84173
ENSMUSG00000056737.8_Capg	1.42989e-18	1.08476	4.17055e-21	2.12102	17.8447
ENSMUSG00000055407.7_Mtap6	5.08213e-13	1.08034	2.8102e-15	2.11454	12.294
ENSMUSG00000071176.4_Arhgef10	0.00827429	1.06725	0.000430382	2.09543	2.08227
ENSMUSG00000021306.9_Gpr137b	2.85122e-16	1.06227	1.05684e-18	2.08821	15.545
ENSMUSG00000042289.5_Hsd3b7	9.03619e-07	1.04483	1.49899e-08	2.06313	6.04401
ENSMUSG00000062127.5_Cttnbp2nl	2.21934e-06	1.04204	3.9648e-08	2.05913	5.65378
ENSMUSG00000015354.8_Pcolce2	5.60861e-11	1.03744	4.63493e-13	2.05259	10.2511
ENSMUSG00000025648.10_Pfkfb4	0.000472441	1.03475	1.5416e-05	2.04876	3.32565
ENSMUSG00000032932.8_Hspa13	2.90585e-08	1.03164	3.76098e-10	2.04434	7.53673
ENSMUSG00000031808.6_Slc27a1	3.189e-07	1.02719	4.90257e-09	2.03805	6.49635
ENSMUSG00000020100.9_Slc29a3	0.000353113	1.0207	1.08571e-05	2.0289	3.45209
ENSMUSG00000026779.6_Mastl	0.00168863	1.01368	6.53617e-05	2.01905	2.77247
ENSMUSG00000026688.5_Mgst3	2.89915e-07	1.01067	4.42175e-09	2.01484	6.53773
ENSMUSG00000027784.7_Ppm1l	0.00995578	1.00961	0.000543856	2.01337	2.00192
ENSMUSG00000046727.6_0610010O12Rik	3.63656e-06	0.996843	6.85018e-08	1.99563	5.43931
ENSMUSG00000042644.8_Itpr3	0.00067876	0.994365	2.30969e-05	1.9922	3.16828
ENSMUSG00000038650.8_Rnh1	9.60087e-18	0.969808	3.15031e-20	1.95858	17.0177
ENSMUSG00000053870.5_Fpgt	0.00243213	0.966214	9.96082e-05	1.95371	2.61401
ENSMUSG00000024772.8_Ehd1	2.134e-20	0.962907	5.4462e-23	1.94923	19.6708
ENSMUSG00000024924.7_Vldlr	0.00174787	0.947697	6.80794e-05	1.92879	2.75749
ENSMUSG00000035671.4_Zswim4	1.52863e-10	0.943895	1.32828e-12	1.92371	9.8157
ENSMUSG00000048807.2_Slc35e4	2.08059e-09	0.939552	2.23774e-11	1.91793	8.68181
ENSMUSG00000004044.8_Ptrf	7.42935e-08	0.937995	1.03831e-09	1.91586	7.12905
ENSMUSG00000024846.5_Cst6	1.55473e-05	0.935599	3.48602e-07	1.91269	4.80835
ENSMUSG00000026305.8_Lrrfip1	1.63121e-13	0.933961	7.83044e-16	1.91051	12.7875
ENSMUSG00000054863.7_Fam19a5	2.03088e-20	0.925709	5.05961e-23	1.89962	19.6923
ENSMUSG00000000567.4_Sox9	3.94816e-06	0.924882	7.55709e-08	1.89853	5.40361
ENSMUSG00000034903.11_Cobll1	0.00803192	0.922134	0.000415823	1.89492	2.09518
ENSMUSG00000074457.4_S100a16	3.31157e-11	0.918761	2.58706e-13	1.89049	10.48
ENSMUSG00000033039.8_Micall1	1.47448e-05	0.917827	3.27921e-07	1.88927	4.83136
ENSMUSG00000031762.6_Mt2	0.000198997	0.904121	5.75577e-06	1.8714	3.70115
ENSMUSG00000027800.8_Tm4sf1	1.84011e-05	0.903544	4.29363e-07	1.87066	4.73516
ENSMUSG00000034640.3_Tiparp	0.00123802	0.902612	4.55127e-05	1.86945	2.90727
ENSMUSG00000026509.9_Capn2	4.88391e-21	0.900342	1.03869e-23	1.86651	20.3112
ENSMUSG00000059866.7_Tnip2	2.89094e-09	0.900306	3.21469e-11	1.86646	8.53896
ENSMUSG00000030095.4_Tmem43	2.55329e-11	0.898841	1.95488e-13	1.86457	10.5929
ENSMUSG00000000555.6_Itga5	4.20142e-10	0.896246	4.00816e-12	1.86122	9.3766
ENSMUSG00000036748.8_Cuedc2	3.38859e-12	0.891466	2.20406e-14	1.85506	11.47
ENSMUSG00000026879.7_Gsn	7.18798e-07	0.889183	1.17055e-08	1.85213	6.14339
ENSMUSG00000025932.7_Eya1	0.0095206	0.885682	0.00051372	1.84764	2.02134
ENSMUSG00000027533.9_Fabp5	8.32911e-06	0.885044	1.76634e-07	1.84682	5.0794
ENSMUSG00000032802.7_Srxn1	2.25086e-12	0.879988	1.40876e-14	1.84036	11.6477
ENSMUSG00000026655.7_Fam107b	3.83325e-05	0.874631	9.57323e-07	1.83354	4.41643
ENSMUSG00000001751.8_Naglu	0.00163527	0.863519	6.28987e-05	1.81947	2.78641
ENSMUSG00000036564.10_Ndrg4	0.000123151	0.85744	3.39736e-06	1.81182	3.90956
ENSMUSG00000008318.3_Relt	0.00490548	0.849494	0.000229521	1.80187	2.30932
ENSMUSG00000036501.6_Fam13b	0.00536646	0.84071	0.000256633	1.79093	2.27031
ENSMUSG00000020773.5_Trim47	0.00220361	0.826173	8.87762e-05	1.77298	2.65687
ENSMUSG00000078485.2_Plekhn1	0.00858011	0.824658	0.000452545	1.77112	2.06651
ENSMUSG00000061119.6_Prcp	0.0081459	0.814456	0.000422219	1.75864	2.08906
ENSMUSG00000032261.9_Sh3bgrl2	0.00264817	0.803011	0.000110226	1.74474	2.57705
ENSMUSG00000050777.7_Tmem37	0.000219193	0.798835	6.37119e-06	1.7397	3.65917
ENSMUSG00000026393.3_Nek7	1.62096e-07	0.795383	2.35407e-09	1.73554	6.79023
ENSMUSG00000033149.9_Phldb2	0.009851	0.78992	0.000537534	1.72898	2.00652
ENSMUSG00000046711.9_Hmga1	6.35163e-12	0.789851	4.32268e-14	1.7289	11.1971
ENSMUSG00000058070.7_Eml1	0.00513916	0.782924	0.000243889	1.72062	2.28911
ENSMUSG00000036777.7_Anln	0.00844328	0.782825	0.000443789	1.7205	2.07349
ENSMUSG00000001123.9_Lgals9	0.00275187	0.782098	0.000116382	1.71963	2.56037
ENSMUSG00000009905.4_Kdsr	0.000476099	0.778607	1.55932e-05	1.71547	3.3223
ENSMUSG00000026972.9_Arrdc1	5.11348e-06	0.776428	1.00673e-07	1.71288	5.29128
ENSMUSG00000039911.7_Spsb1	0.00372984	0.776354	0.000163862	1.7128	2.42831
ENSMUSG00000048332.7_Lhfp	0.00266262	0.773007	0.000111637	1.70883	2.57469
ENSMUSG00000015961.8_Adss	1.1648e-08	0.771835	1.42972e-10	1.70744	7.93375
ENSMUSG00000029171.8_Pgm1	0.000363246	0.771371	1.13011e-05	1.70689	3.4398
ENSMUSG00000029153.8_Ociad2	3.09313e-07	0.765314	4.7364e-09	1.69974	6.5096
ENSMUSG00000030583.8_Sipa1l3	0.00128795	0.760621	4.78178e-05	1.69422	2.8901
ENSMUSG00000028041.8_Adam15	2.8229e-07	0.75761	4.2883e-09	1.69069	6.5493
ENSMUSG00000020668.8_Kif3c	3.4518e-05	0.755855	8.47377e-07	1.68863	4.46195
ENSMUSG00000062380.3_Tubb3	1.35603e-05	0.753082	2.99931e-07	1.68539	4.86773
ENSMUSG00000042688.10_Mapk6	6.26414e-06	0.746496	1.27133e-07	1.67771	5.20314
ENSMUSG00000006301.10_Tmbim1	8.6139e-13	0.74248	4.95515e-15	1.67305	12.0648
ENSMUSG00000027803.8_Wwtr1	4.73945e-11	0.726441	3.80146e-13	1.65455	10.3243
ENSMUSG00000019558.8_Slc6a8	4.79979e-05	0.723661	1.23079e-06	1.65137	4.31878
ENSMUSG00000029344.7_Tpst2	3.24081e-10	0.723445	2.99327e-12	1.65112	9.48935
ENSMUSG00000026728.3_Vim	5.60861e-11	0.719271	4.602e-13	1.64635	10.2511
ENSMUSG00000022184.8_Fbxo4	3.72724e-05	0.718642	9.27149e-07	1.64563	4.42861
ENSMUSG00000025509.8_Pnpla2	2.98456e-06	0.71239	5.47692e-08	1.63852	5.52512
ENSMUSG00000052151.5_Ppap2c	1.9363e-08	0.709329	2.46505e-10	1.63504	7.71303
ENSMUSG00000002957.8_Ap2a2	0.00138004	0.708098	5.17401e-05	1.63365	2.86011
ENSMUSG00000022565.8_Plec	2.10642e-06	0.706969	3.74989e-08	1.63237	5.67646
ENSMUSG00000038860.8_Garnl3	0.00883833	0.703344	0.000470998	1.62827	2.05363
ENSMUSG00000042549.10_Gm16516	0.000459115	0.702003	1.48139e-05	1.62676	3.33808
ENSMUSG00000027506.9_Tpd52	7.50314e-06	0.700353	1.57294e-07	1.6249	5.12476
ENSMUSG00000050953.8_Gja1	2.77258e-06	0.698696	5.07107e-08	1.62304	5.55712
ENSMUSG00000020150.7_Gamt	0.000122247	0.69474	3.365e-06	1.61859	3.91276
ENSMUSG00000027993.10_Trim2	0.00832713	0.694736	0.000434648	1.61859	2.0795
ENSMUSG00000021792.9_5730469M10Rik	0.00242802	0.692957	9.92926e-05	1.61659	2.61475
ENSMUSG00000000901.8_Mmp11	0.000167248	0.692341	4.74599e-06	1.6159	3.77664
ENSMUSG00000078776.3_9530053A07Rik	0.000844371	0.682689	2.9348e-05	1.60513	3.07347
ENSMUSG00000040675.11_Mthfd1l	0.000148104	0.680884	4.14874e-06	1.60312	3.82943
ENSMUSG00000004221.9_Ikbkg	4.60518e-05	0.677959	1.1669e-06	1.59987	4.33675
ENSMUSG00000024831.6_Ighmbp2	0.00169684	0.673825	6.57824e-05	1.5953	2.77036
ENSMUSG00000006219.6_Fblim1	2.71572e-05	0.673337	6.50176e-07	1.59476	4.56611
ENSMUSG00000028937.8_Acot7	4.60776e-09	0.670749	5.26378e-11	1.5919	8.33651
ENSMUSG00000029552.12_Tes	1.47346e-06	0.666503	2.5159e-08	1.58722	5.83166
ENSMUSG00000023909.3_Paqr4	0.00326193	0.659366	0.000141521	1.57939	2.48653
ENSMUSG00000020019.4_Ntn4	0.00747486	0.658803	0.000382895	1.57877	2.1264
ENSMUSG00000031565.10_Fgfr1	0.00193749	0.65724	7.6878e-05	1.57706	2.71276
ENSMUSG00000002602.9_Axl	1.6557e-07	0.654626	2.41458e-09	1.57421	6.78102
ENSMUSG00000054520.8_Sh3bp2	0.000548037	0.6541	1.82823e-05	1.57363	3.26119
ENSMUSG00000032898.6_Fbxo21	0.0086333	0.65377	0.000456518	1.57327	2.06382
ENSMUSG00000025212.9_Sfxn3	1.63781e-06	0.649464	2.83174e-08	1.56859	5.78574
ENSMUSG00000030527.9_Crtc3	0.00941131	0.64454	0.000506679	1.56324	2.02635
ENSMUSG00000028530.8_Jak1	0.000174637	0.641311	4.97689e-06	1.55975	3.75786
ENSMUSG00000047090.7_1110012D08Rik	0.0083845	0.639891	0.000439171	1.55821	2.07652
ENSMUSG00000038187.8_Btbd10	0.00252354	0.639112	0.000103812	1.55737	2.59799
ENSMUSG00000028833.7_Ncdn	0.00342853	0.638598	0.000149999	1.55682	2.46489
ENSMUSG00000025647.10_Shisa5	1.90604e-06	0.629459	3.3356e-08	1.54698	5.71987
ENSMUSG00000028063.9_Lmna	0.000383032	0.626826	1.20563e-05	1.54416	3.41676
ENSMUSG00000004846.4_Plod3	0.000331594	0.626504	1.01148e-05	1.54382	3.47939
ENSMUSG00000002395.8_Use1	0.00231206	0.62563	9.37075e-05	1.54288	2.636
ENSMUSG00000041736.6_Tspo	0.000832633	0.624755	2.88894e-05	1.54195	3.07955
ENSMUSG00000037032.9_Apbb1	0.00741321	0.621799	0.000377935	1.53879	2.12999
ENSMUSG00000037852.7_Cpe	5.04264e-07	0.61916	7.96674e-09	1.53598	6.29734
ENSMUSG00000055707.6_Klhl26	0.000366184	0.616771	1.1437e-05	1.53344	3.4363
ENSMUSG00000055401.8_Fbxo6	0.00265556	0.616145	0.000110857	1.53277	2.57584
ENSMUSG00000057554.6_Lgals8	0.00133604	0.614929	4.97657e-05	1.53148	2.87418
ENSMUSG00000028962.8_Slc4a2	0.00116253	0.612318	4.23842e-05	1.52871	2.9346
ENSMUSG00000031530.6_Dusp4	0.00708925	0.612106	0.000359549	1.52849	2.1494
ENSMUSG00000018848.4_Rars	0.000256663	0.610481	7.64204e-06	1.52677	3.59064
ENSMUSG00000026727.4_Rsu1	0.000122247	0.607415	3.36028e-06	1.52353	3.91276
ENSMUSG00000020282.12_Rhbdf1	0.000554678	0.602016	1.85376e-05	1.51784	3.25596
ENSMUSG00000028919.4_Arhgef19	0.00333612	0.594587	0.000145754	1.51004	2.47676
ENSMUSG00000032387.8_Rbpms2	8.0542e-07	0.591598	1.3263e-08	1.50691	6.09398
ENSMUSG00000018821.3_Avpi1	0.000976122	0.589937	3.47577e-05	1.50518	3.0105
ENSMUSG00000003161.9_Sri	0.000245283	0.589013	7.24358e-06	1.50422	3.61033
ENSMUSG00000054808.7_Actn4	0.000515115	0.588633	1.6965e-05	1.50382	3.2881
ENSMUSG00000024197.9_Plin3	0.00107053	0.58772	3.84445e-05	1.50287	2.9704
ENSMUSG00000025350.9_Rdh5	0.000233778	0.587466	6.84701e-06	1.50261	3.6312
ENSMUSG00000041959.8_S100a10	6.52996e-05	0.580567	1.71413e-06	1.49544	4.18509
ENSMUSG00000071454.6_Dtnb	3.19517e-05	0.578345	7.78553e-07	1.49314	4.49551
ENSMUSG00000026796.10_Fam129b	0.00438928	0.576649	0.000200834	1.49138	2.35761
ENSMUSG00000010067.7_Rassf1	0.000866712	0.576606	3.01772e-05	1.49134	3.06213
ENSMUSG00000030447.9_Cyfip1	0.000157137	0.574001	4.43997e-06	1.48865	3.80372
ENSMUSG00000031490.5_Eif4ebp1	7.2412e-05	0.573375	1.91843e-06	1.488	4.14019
ENSMUSG00000021266.10_Wars	0.000189286	0.57276	5.41736e-06	1.48737	3.72288
ENSMUSG00000053746.6_Ptrh1	0.0037546	0.572343	0.000165862	1.48694	2.42544
ENSMUSG00000003348.9_Mob3a	0.000103104	0.570524	2.78796e-06	1.48506	3.98672
ENSMUSG00000028923.8_Necap2	0.00462495	0.568211	0.000213304	1.48268	2.33489
ENSMUSG00000020277.8_Pfkl	1.47491e-07	0.567883	2.12404e-09	1.48235	6.83123
ENSMUSG00000021710.9_Nln	0.000386356	0.567311	1.21844e-05	1.48176	3.41301
ENSMUSG00000026473.9_Glul	0.00400076	0.563727	0.000179654	1.47808	2.39786
ENSMUSG00000029446.7_Psph	0.00512394	0.560173	0.000242544	1.47445	2.2904
ENSMUSG00000023048.7_Prr13	0.00816293	0.554356	0.000424094	1.46851	2.08815
ENSMUSG00000004936.8_Map2k1	8.05503e-08	0.552976	1.13065e-09	1.46711	7.09393
ENSMUSG00000024613.8_Tcof1	0.000172561	0.55167	4.90724e-06	1.46578	3.76306
ENSMUSG00000025403.3_Shmt2	1.65036e-05	0.55089	3.77066e-07	1.46499	4.78242
ENSMUSG00000000134.11_Tcfe3	0.00378996	0.549754	0.000168116	1.46384	2.42137
ENSMUSG00000030067.9_Foxp1	0.00273508	0.537006	0.000115506	1.45096	2.56303
ENSMUSG00000026042.9_Col5a2	0.00502356	0.531353	0.000237182	1.44528	2.29899
ENSMUSG00000024914.10_Drap1	0.00176995	0.530641	6.93698e-05	1.44457	2.75204
ENSMUSG00000031765.6_Mt1	0.00885948	0.530273	0.000472663	1.4442	2.05259
ENSMUSG00000001025.4_S100a6	0.00755306	0.530096	0.000387819	1.44402	2.12188
ENSMUSG00000022346.8_Myc	0.000599859	0.529456	2.02298e-05	1.44338	3.22195
ENSMUSG00000032231.8_Anxa2	3.96662e-05	0.528556	9.95452e-07	1.44249	4.40158
ENSMUSG00000003528.8_Slc25a1	0.000928752	0.527883	3.27888e-05	1.44181	3.0321
ENSMUSG00000001918.10_Slc1a5	0.00836051	0.526214	0.000436899	1.44014	2.07777
ENSMUSG00000019082.9_Slc25a22	0.00960031	0.522885	0.000519601	1.43683	2.01771
ENSMUSG00000053819.9_Camk2d	0.00435734	0.516486	0.000199108	1.43047	2.36078
ENSMUSG00000031816.8_Mthfsd	0.00665809	0.515873	0.000331347	1.42986	2.17665
ENSMUSG00000023571.4_Fam132a	0.00191284	0.515383	7.57838e-05	1.42937	2.71832
ENSMUSG00000020592.8_Sdc1	0.00116253	0.514996	4.22743e-05	1.42899	2.9346
ENSMUSG00000002812.4_Flii	0.0071198	0.513067	0.000362544	1.42708	2.14753
ENSMUSG00000030161.6_Gabarapl1	0.00127919	0.511546	4.72964e-05	1.42558	2.89307
ENSMUSG00000019261.2_Mtap1s	0.00536646	0.507338	0.000256496	1.42142	2.27031
ENSMUSG00000012114.9_Med15	0.00463872	0.506852	0.000214502	1.42095	2.3336
ENSMUSG00000021196.7_Pfkp	0.00462495	0.506055	0.000212729	1.42016	2.33489
ENSMUSG00000021124.6_Vti1b	0.00175771	0.505071	6.86766e-05	1.41919	2.75505

## Sheet: Downregulated genes
Gene	padj	log2FoldChange	pvalue	foldChange	log10padj
ENSMUSG00000051599.3_Pcdhb2	1.88606e-11	-21.8037	1.39819e-13	2.73169e-07	10.7244
ENSMUSG00000038663.7_Fsd2	5.06195e-08	-9.16091	6.92069e-10	0.00174699	7.29568
ENSMUSG00000024901.8_Peli3	3.7356e-06	-8.79062	7.10483e-08	0.00225819	5.42764
ENSMUSG00000038112.8_AW551984	7.22233e-09	-8.74734	8.64556e-11	0.00232695	8.14132
ENSMUSG00000049115.8_Agtr1a	5.98408e-06	-8.71373	1.21085e-07	0.00238181	5.223
ENSMUSG00000072945.3_Ripply1	4.90195e-06	-8.55644	9.62101e-08	0.00265616	5.30963
ENSMUSG00000086866.1_4930512H18Rik	5.67449e-05	-8.37939	1.47577e-06	0.00300298	4.24607
ENSMUSG00000047230.6_Cldn2	0.000413832	-8.294	1.31766e-05	0.00318609	3.38318
ENSMUSG00000026443.3_Lrrn2	0.00490568	-8.28169	0.000229828	0.00321339	2.3093
ENSMUSG00000091302.1_2310043M15Rik	0.00394919	-8.25655	0.000176378	0.00326987	2.40349
ENSMUSG00000027219.6_Slc28a2	0.0050757	-8.13772	0.000239952	0.0035506	2.2945
ENSMUSG00000028197.4_Col24a1	0.00550247	-8.10265	0.000263806	0.00363797	2.25944
ENSMUSG00000039904.7_Gpr37	7.88803e-05	-8.04649	2.09939e-06	0.00378239	4.10303
ENSMUSG00000025150.4_Cbr2	0.000869358	-7.91065	3.03221e-05	0.00415582	3.0608
ENSMUSG00000031957.5_Ctrb1	0.00258303	-7.85667	0.00010673	0.00431426	2.58787
ENSMUSG00000025529.8_Zfp711	0.000325139	-7.80137	9.87846e-06	0.00448283	3.48793
ENSMUSG00000062760.4_1810041L15Rik	1.69252e-05	-7.71612	3.87725e-07	0.00475571	4.77147
ENSMUSG00000026051.8_1500015O10Rik	0.00266347	-7.57113	0.000111996	0.00525852	2.57455
ENSMUSG00000033965.6_Slc16a2	0.00488951	-7.50709	0.000228179	0.00549717	2.31073
ENSMUSG00000085980.1_Gm12408	0.00213807	-7.47008	8.58762e-05	0.00564003	2.66998
ENSMUSG00000038540.8_Tmc3	0.00972723	-7.37686	0.000529097	0.00601652	2.01201
ENSMUSG00000053279.6_Aldh1a1	0.000387211	-7.22982	1.22349e-05	0.00666203	3.41205
ENSMUSG00000051279.2_Gdf6	0.0035544	-7.1441	0.000155722	0.00706986	2.44923
ENSMUSG00000074181.1_Gm3776	0.00536725	-6.96162	0.000256997	0.00802312	2.27025
ENSMUSG00000026228.6_Htr2b	0.00324753	-6.9548	0.000140549	0.00806115	2.48845
ENSMUSG00000042895.5_Abra	0.000252394	-6.66542	7.48424e-06	0.00985167	3.59792
ENSMUSG00000005950.8_P2rx5	5.80823e-08	-6.64352	7.97631e-10	0.0100023	7.23596
ENSMUSG00000027661.4_Slc2a10	0.000191014	-6.57885	5.47843e-06	0.0104609	3.71894
ENSMUSG00000056418.2_BC043934	0.00756489	-6.43232	0.000389346	0.0115792	2.1212
ENSMUSG00000037206.7_Islr	9.4883e-10	-6.36091	9.68605e-12	0.0121668	9.02281
ENSMUSG00000027792.5_Bche	1.56261e-05	-5.86233	3.51319e-07	0.0171894	4.80615
ENSMUSG00000032845.8_Alpk2	4.77675e-05	-5.76815	1.21908e-06	0.018349	4.32087
ENSMUSG00000023885.7_Thbs2	2.19868e-11	-5.74357	1.6433e-13	0.0186643	10.6578
ENSMUSG00000031906.7_Smpd3	0.00151934	-5.51427	5.77011e-05	0.0218797	2.81835
ENSMUSG00000054588.7_Gbp10	0.00258303	-5.33767	0.000106729	0.0247287	2.58787
ENSMUSG00000000791.7_Il12rb1	0.000371356	-5.2826	1.16436e-05	0.0256909	3.43021
ENSMUSG00000006362.9_Cbfa2t3	0.000370555	-5.15547	1.1596e-05	0.0280574	3.43115
ENSMUSG00000078853.2_Igtp	8.17496e-05	-4.734	2.18072e-06	0.0375772	4.08751
ENSMUSG00000022156.6_Gzme	1.38117e-31	-4.72665	1.34281e-34	0.0377692	30.8598
ENSMUSG00000056445.7_5730446D14Rik	0.00781688	-4.49182	0.000404114	0.0444454	2.10697
ENSMUSG00000079428.2_Tceal7	9.78164e-13	-4.35581	5.76544e-15	0.0488393	12.0096
ENSMUSG00000033044.6_Dhrs7c	4.21755e-06	-4.21458	8.17523e-08	0.0538623	5.37494
ENSMUSG00000026413.6_Pkp1	0.000360527	-4.20875	1.11727e-05	0.0540804	3.44306
ENSMUSG00000042828.6_Trim72	3.38186e-13	-4.19062	1.76727e-15	0.0547642	12.4708
ENSMUSG00000060807.6_Serpina6	0.000926253	-4.14464	3.2588e-05	0.0565379	3.03327
ENSMUSG00000001739.7_Cldn15	0.00847178	-3.91439	0.000445802	0.0663211	2.07203
ENSMUSG00000059256.6_Gzmd	1.37226e-08	-3.90896	1.70105e-10	0.0665711	7.86256
ENSMUSG00000074121.2_Ntf5	0.000688899	-3.86905	2.34838e-05	0.0684385	3.16184
ENSMUSG00000024548.9_Setbp1	0.00529176	-3.82772	0.000252417	0.0704273	2.2764
ENSMUSG00000034438.9_Gbp8	0.00171228	-3.80011	6.64852e-05	0.0717882	2.76643
ENSMUSG00000047746.8_Fbxo40	0.00148447	-3.79259	5.62868e-05	0.0721633	2.82843
ENSMUSG00000031448.6_Adprhl1	0.00492491	-3.78332	0.000231327	0.0726287	2.3076
ENSMUSG00000026678.5_Rgs5	0.00589287	-3.77408	0.000287178	0.0730952	2.22967
ENSMUSG00000050592.8_Fam78a	0.00101529	-3.70842	3.62142e-05	0.0764988	2.99341
ENSMUSG00000031255.8_Sytl4	0.001646	-3.68221	6.34925e-05	0.077901	2.78357
ENSMUSG00000049281.8_Scn3b	0.000105995	-3.67632	2.87899e-06	0.0782202	3.97472
ENSMUSG00000086741.1_Gm15816	8.96818e-05	-3.66535	2.40866e-06	0.078817	4.0473
ENSMUSG00000035095.11_Fam167a	0.00377184	-3.592	0.000166853	0.0829281	2.42345
ENSMUSG00000039323.11_Igfbp2	3.71582e-06	-3.48359	7.04464e-08	0.0893993	5.42995
ENSMUSG00000001510.7_Dlx3	5.70744e-06	-3.4379	1.14447e-07	0.0922761	5.24356
ENSMUSG00000044951.7_Mylk4	3.14911e-05	-3.41395	7.63503e-07	0.0938207	4.50181
ENSMUSG00000022157.7_Mcpt8	1.12595e-67	-3.2922	2.05254e-71	0.102082	66.9485
ENSMUSG00000030218.1_Mgp	5.05875e-07	-3.28086	8.02293e-09	0.102887	6.29596
ENSMUSG00000016494.3_Cd34	8.5417e-12	-3.27735	5.96886e-14	0.103138	11.0685
ENSMUSG00000038580.6_Sct	3.9873e-12	-3.2491	2.64208e-14	0.105177	11.3993
ENSMUSG00000029859.4_Epha1	1.3033e-09	-3.22558	1.34631e-11	0.106907	8.88495
ENSMUSG00000059013.6_Sh2d3c	1.0719e-12	-3.11912	6.38309e-15	0.115094	11.9698
ENSMUSG00000019787.7_Trdn	7.02865e-09	-3.10541	8.371e-11	0.116192	8.15313
ENSMUSG00000018845.8_Unc45b	3.82788e-08	-3.09256	5.11717e-10	0.117232	7.41704
ENSMUSG00000020123.5_Avpr1a	2.41613e-06	-3.08943	4.36039e-08	0.117487	5.61688
ENSMUSG00000038403.9_Hfe2	2.16821e-10	-3.03861	1.91037e-12	0.121699	9.6639
ENSMUSG00000068614.7_Actc1	8.68989e-31	-3.0301	8.97661e-34	0.122419	30.061
ENSMUSG00000036585.9_Fgf1	0.00645016	-3.02208	0.000318648	0.123102	2.19043
ENSMUSG00000016179.5_Camk1g	1.36701e-13	-2.94178	6.4791e-16	0.130147	12.8642
ENSMUSG00000057173.7_Rfx8	7.08483e-06	-2.93401	1.47233e-07	0.130851	5.14967
ENSMUSG00000055027.10_Smyd1	1.04786e-06	-2.81322	1.751e-08	0.142277	5.9797
ENSMUSG00000030513.7_Pcsk6	0.000440219	-2.79451	1.41506e-05	0.144135	3.35633
ENSMUSG00000007877.2_Tcap	3.26627e-11	-2.77187	2.52061e-13	0.146415	10.4859
ENSMUSG00000033685.5_Ucp2	2.76821e-06	-2.76137	5.04627e-08	0.147484	5.5578
ENSMUSG00000050503.8_Fbxl22	0.00030815	-2.73968	9.3061e-06	0.149718	3.51124
ENSMUSG00000032380.2_Dapk2	1.89561e-23	-2.73892	2.99482e-26	0.149797	22.7223
ENSMUSG00000029304.8_Spp1	1.03897e-49	-2.72222	5.05058e-53	0.151541	48.9834
ENSMUSG00000055775.9_Myh8	8.61396e-07	-2.69326	1.42371e-08	0.154614	6.0648
ENSMUSG00000021622.3_Ckmt2	0.00094182	-2.65368	3.33682e-05	0.158914	3.02603
ENSMUSG00000028834.7_Trim63	9.07912e-06	-2.63652	1.93642e-07	0.160815	5.04196
ENSMUSG00000038763.10_Alpk3	0.00385734	-2.63485	0.000172042	0.161002	2.41371
ENSMUSG00000025129.2_Dysfip1	2.17931e-08	-2.63404	2.79416e-10	0.161092	7.66168
ENSMUSG00000000031.9_H19	4.04952e-05	-2.62004	1.01872e-06	0.162663	4.3926
ENSMUSG00000006435.9_Neurl1a	7.99406e-15	-2.59811	3.40028e-17	0.165155	14.0972
ENSMUSG00000053093.9_Myh7	2.15534e-12	-2.58107	1.33587e-14	0.167117	11.6665
ENSMUSG00000052957.6_Gas1	7.85646e-21	-2.58104	1.71862e-23	0.167121	20.1048
ENSMUSG00000070576.4_Mn1	3.41924e-06	-2.575	6.33693e-08	0.167821	5.46607
ENSMUSG00000052374.8_Actn2	2.30025e-19	-2.57016	6.01027e-22	0.168385	18.6382
ENSMUSG00000071540.2_3425401B19Rik	0.00381156	-2.55365	0.000169768	0.170324	2.4189
ENSMUSG00000054675.5_Tmem119	5.30566e-13	-2.54519	2.96604e-15	0.171325	12.2753
ENSMUSG00000050071.8_Bex1	1.7189e-08	-2.53827	2.17252e-10	0.172149	7.76475
ENSMUSG00000035296.7_Sgcg	6.51489e-06	-2.53302	1.33409e-07	0.172776	5.18609
ENSMUSG00000053469.7_Tg	2.98258e-14	-2.53106	1.35926e-16	0.173011	13.5254
ENSMUSG00000030996.6_Art1	2.02942e-05	-2.5299	4.78468e-07	0.17315	4.69263
ENSMUSG00000031543.11_Ank1	1.60895e-39	-2.52619	1.1732e-42	0.173597	38.7935
ENSMUSG00000026971.9_Itgb6	5.38242e-06	-2.508	1.06621e-07	0.175799	5.26902
ENSMUSG00000058914.6_C1qtnf3	3.57427e-06	-2.49606	6.6894e-08	0.177261	5.44681
ENSMUSG00000051855.8_Mest	8.49981e-21	-2.43969	1.911e-23	0.184323	20.0706
ENSMUSG00000079471.2_Gm7325	3.10881e-09	-2.43811	3.47585e-11	0.184526	8.50741
ENSMUSG00000030730.6_Atp2a1	4.30165e-52	-2.43556	1.82971e-55	0.184852	51.3664
ENSMUSG00000033060.8_Lmo7	7.4565e-06	-2.41843	1.55863e-07	0.187059	5.12747
ENSMUSG00000017737.2_Mmp9	0.00181706	-2.38894	7.15475e-05	0.190922	2.74063
ENSMUSG00000001827.5_Folr1	0.00400643	-2.37669	0.000180152	0.192551	2.39724
ENSMUSG00000031312.5_Itgb1bp2	1.9363e-08	-2.35865	2.47082e-10	0.194974	7.71303
ENSMUSG00000020908.7_Myh3	4.56028e-15	-2.32367	1.8843e-17	0.199759	14.341
ENSMUSG00000064179.6_Tnnt1	2.35941e-18	-2.32165	7.16842e-21	0.200039	17.6272
ENSMUSG00000025229.9_Pitx3	2.92562e-23	-2.28126	4.79989e-26	0.205718	22.5338
ENSMUSG00000036611.5_Eepd1	0.00999094	-2.26133	0.000547076	0.20858	2.00039
ENSMUSG00000022661.8_Cd200	1.00227e-08	-2.26047	1.21805e-10	0.208704	7.99902
ENSMUSG00000037887.4_Dusp8	3.70064e-05	-2.25994	9.17459e-07	0.208781	4.43172
ENSMUSG00000030827.4_Fgf21	2.6355e-10	-2.23455	2.40217e-12	0.212487	9.57914
ENSMUSG00000032503.10_Arpp21	4.55351e-10	-2.22649	4.37172e-12	0.213677	9.34165
ENSMUSG00000020387.8_Phf15	0.000321958	-2.21522	9.76223e-06	0.215353	3.4922
ENSMUSG00000029307.5_Dmp1	0.00319868	-2.18776	0.000137805	0.219493	2.49503
ENSMUSG00000026407.10_Cacna1s	0.00101594	-2.18731	3.62992e-05	0.21956	2.99313
ENSMUSG00000020377.8_Ltc4s	1.56993e-05	-2.18681	3.56348e-07	0.219636	4.80412
ENSMUSG00000047786.11_Lix1	7.58422e-06	-2.1654	1.60376e-07	0.22292	5.12009
ENSMUSG00000038623.3_Tm6sf1	0.000219193	-2.16423	6.37986e-06	0.223101	3.65917
ENSMUSG00000028116.7_Myoz2	0.00273053	-2.14721	0.000115148	0.225749	2.56375
ENSMUSG00000007122.4_Casq1	2.41567e-06	-2.1467	4.34488e-08	0.225828	5.61696
ENSMUSG00000031451.5_Gas6	7.13977e-25	-2.14306	1.08461e-27	0.226399	24.1463
ENSMUSG00000051043.8_Gprc5c	2.7614e-05	-2.13906	6.6279e-07	0.227028	4.55887
ENSMUSG00000017300.9_Tnnc2	3.38859e-12	-2.13309	2.22378e-14	0.227968	11.47
ENSMUSG00000072672.4_Gm10391	0.00266262	-2.13006	0.000111401	0.228448	2.57469
ENSMUSG00000038754.3_Elovl3	2.66692e-06	-2.1257	4.8454e-08	0.22914	5.57399
ENSMUSG00000005583.8_Mef2c	1.02815e-20	-2.12396	2.37405e-23	0.229416	19.9879
ENSMUSG00000031220.8_Awat2	2.64878e-08	-2.11993	3.41217e-10	0.230058	7.57695
ENSMUSG00000032735.8_Ablim3	3.49075e-06	-2.11653	6.49066e-08	0.230601	5.45708
ENSMUSG00000078815.1_Cacng6	0.000270002	-2.11621	8.05559e-06	0.230652	3.56863
ENSMUSG00000039629.8_Fam40b	4.4444e-07	-2.11302	6.91357e-09	0.231162	6.35219
ENSMUSG00000056271.7_Lman1l	0.0005198	-2.10835	1.7214e-05	0.231913	3.28416
ENSMUSG00000060429.5_Sntb1	0.000926361	-2.09989	3.26481e-05	0.233277	3.03322
ENSMUSG00000048583.9_Igf2	6.91838e-07	-2.06236	1.11824e-08	0.239423	6.16
ENSMUSG00000085779.1_2310050B05Rik	8.61752e-10	-2.05135	8.64004e-12	0.241258	9.06462
ENSMUSG00000032487.7_Ptgs2	1.09512e-14	-2.05071	4.7912e-17	0.241365	13.9605
ENSMUSG00000018893.8_Mb	7.25014e-12	-2.04632	5.02228e-14	0.242101	11.1397
ENSMUSG00000090648.1_Gm17446	1.87556e-07	-2.03369	2.76941e-09	0.24423	6.72687
ENSMUSG00000021765.6_Fst	0.000588089	-2.03061	1.97335e-05	0.244752	3.23056
ENSMUSG00000024049.7_Myom1	4.77125e-08	-2.0302	6.46526e-10	0.244822	7.32137
ENSMUSG00000072675.5_Gm10394	0.00710409	-2.0157	0.000361151	0.247294	2.14849
ENSMUSG00000002007.5_Srpk3	3.15487e-05	-1.995	7.66816e-07	0.250868	4.50102
ENSMUSG00000042045.5_Sln	0.00119439	-1.98077	4.37634e-05	0.253354	2.92286
ENSMUSG00000044033.8_Ccdc141	1.05317e-09	-1.97819	1.08152e-11	0.253809	8.9775
ENSMUSG00000032648.8_Pygm	4.50097e-19	-1.96786	1.23075e-21	0.255632	18.3467
ENSMUSG00000026072.6_Il1r1	6.83777e-08	-1.96759	9.43169e-10	0.255681	7.16509
ENSMUSG00000051747.7_Ttn	4.34426e-13	-1.96443	2.29659e-15	0.25624	12.3621
ENSMUSG00000026459.4_Myog	0.00154686	-1.95731	5.89344e-05	0.257508	2.81055
ENSMUSG00000041476.6_Smpx	1.19011e-11	-1.94181	8.53336e-14	0.26029	10.9244
ENSMUSG00000024176.4_Sox8	0.00645016	-1.93845	0.000318312	0.260897	2.19043
ENSMUSG00000019278.4_Dpep1	0.00127919	-1.92718	4.74148e-05	0.262943	2.89307
ENSMUSG00000060913.5_Trim55	7.62399e-15	-1.92583	3.19654e-17	0.263189	14.1178
ENSMUSG00000040852.5_Plekhh2	0.000157137	-1.9201	4.42542e-06	0.264236	3.80372
ENSMUSG00000031827.6_Cotl1	0.00153935	-1.91151	5.85547e-05	0.265813	2.81266
ENSMUSG00000045180.7_Shroom2	0.000813792	-1.90538	2.81863e-05	0.266945	3.08949
ENSMUSG00000044938.7_Klhl31	5.95332e-06	-1.90364	1.20101e-07	0.267267	5.22524
ENSMUSG00000061723.10_Tnnt3	8.80123e-12	-1.88319	6.2037e-14	0.271083	11.0555
ENSMUSG00000015501.4_Hivep2	4.77607e-08	-1.86085	6.50082e-10	0.275315	7.32093
ENSMUSG00000091444.1_2010300F17Rik	1.6016e-14	-1.86051	7.1044e-17	0.27538	13.7954
ENSMUSG00000000435.1_Myf5	2.66334e-10	-1.85903	2.44373e-12	0.275662	9.57457
ENSMUSG00000035783.8_Acta2	3.93155e-26	-1.83643	5.01687e-29	0.280015	25.4054
ENSMUSG00000042109.7_Csdc2	2.3974e-13	-1.83016	1.19383e-15	0.281234	12.6203
ENSMUSG00000056328.7_Myh1	4.91144e-10	-1.82746	4.74521e-12	0.28176	9.30879
ENSMUSG00000020182.9_Ddc	1.42823e-05	-1.82609	3.16767e-07	0.282028	4.8452
ENSMUSG00000039376.7_Synpo2l	2.20936e-21	-1.82093	4.43026e-24	0.283038	20.6557
ENSMUSG00000022215.4_Fitm1	1.87453e-05	-1.80775	4.38532e-07	0.285636	4.72711
ENSMUSG00000070802.4_Pnmal2	0.00211361	-1.79629	8.4637e-05	0.287913	2.67497
ENSMUSG00000076441.4_Ass1	3.29103e-52	-1.78806	1.19986e-55	0.289561	51.4827
ENSMUSG00000032024.10_9030425E11Rik	3.54238e-06	-1.78677	6.60819e-08	0.289819	5.45071
ENSMUSG00000020388.6_Pdlim4	9.4946e-18	-1.78672	3.05775e-20	0.289831	17.0225
ENSMUSG00000026950.9_Neb	5.44171e-06	-1.78374	1.08457e-07	0.290429	5.26426
ENSMUSG00000025488.8_Cox8b	4.33383e-05	-1.77449	1.09551e-06	0.292298	4.36313
ENSMUSG00000028525.9_Pde4b	1.80207e-21	-1.77437	3.50405e-24	0.292322	20.7442
ENSMUSG00000040035.7_Disp2	3.49431e-05	-1.76098	8.59937e-07	0.295047	4.45664
ENSMUSG00000042429.7_Adora1	0.00094182	-1.75386	3.34218e-05	0.296507	3.02603
ENSMUSG00000026418.10_Tnni1	8.6139e-13	-1.7513	4.97247e-15	0.297034	12.0648
ENSMUSG00000020427.5_Igfbp3	4.57573e-13	-1.75115	2.44676e-15	0.297064	12.3395
ENSMUSG00000030672.6_Mylpf	3.606e-11	-1.74474	2.84852e-13	0.298388	10.443
ENSMUSG00000040287.3_Stac3	3.60379e-05	-1.73795	8.89069e-07	0.299795	4.44324
ENSMUSG00000029683.6_Lmod2	0.00229923	-1.73569	9.30479e-05	0.300265	2.63842
ENSMUSG00000002265.8_Peg3	3.18318e-13	-1.73555	1.62476e-15	0.300295	12.4971
ENSMUSG00000052085.6_Dock8	3.31157e-11	-1.73321	2.59581e-13	0.300782	10.48
ENSMUSG00000044167.5_Foxo1	2.40279e-09	-1.73117	2.62807e-11	0.301208	8.61928
ENSMUSG00000020475.3_Pgam2	1.55218e-09	-1.72088	1.64113e-11	0.303364	8.80906
ENSMUSG00000057604.8_Lmcd1	4.44136e-06	-1.71742	8.66303e-08	0.304092	5.35248
ENSMUSG00000031097.8_Tnni2	1.33309e-09	-1.70821	1.38518e-11	0.306039	8.87514
ENSMUSG00000061816.9_Myl1	1.64801e-20	-1.69926	4.00561e-23	0.307944	19.783
ENSMUSG00000028399.10_Ptprd	0.00176007	-1.69696	6.88754e-05	0.308435	2.75447
ENSMUSG00000047428.7_Dlk2	1.19114e-05	-1.69615	2.59839e-07	0.308609	4.92404
ENSMUSG00000030790.7_Adm	0.00266347	-1.68461	0.000111903	0.311087	2.57455
ENSMUSG00000020122.9_Egfr	0.00079773	-1.67547	2.75815e-05	0.313063	3.09814
ENSMUSG00000091898.1_Tnnc1	1.40814e-09	-1.67147	1.48027e-11	0.313934	8.85135
ENSMUSG00000036206.6_Sh3bp4	1.72704e-05	-1.67076	3.9983e-07	0.314089	4.7627
ENSMUSG00000009214.3_Tmem8c	7.01888e-14	-1.66481	3.24139e-16	0.315386	13.1537
ENSMUSG00000038119.7_Cdon	4.81097e-25	-1.66444	7.01607e-28	0.315467	24.3178
ENSMUSG00000047250.6_Ptgs1	0.000151589	-1.65982	4.25559e-06	0.316478	3.81933
ENSMUSG00000032334.8_Loxl1	1.84582e-11	-1.65976	1.35714e-13	0.316492	10.7338
ENSMUSG00000061086.6_Myl4	9.14126e-10	-1.65375	9.22069e-12	0.317814	9.03899
ENSMUSG00000028581.10_Laptm5	8.09703e-10	-1.65296	8.06898e-12	0.317988	9.09167
ENSMUSG00000031253.9_Srpx2	5.74461e-16	-1.63958	2.16422e-18	0.32095	15.2407
ENSMUSG00000021909.6_Tnnc1	2.79391e-09	-1.63821	3.08982e-11	0.321256	8.55379
ENSMUSG00000045414.6_1190002N15Rik	3.34927e-06	-1.63477	6.18691e-08	0.322022	5.47505
ENSMUSG00000050315.5_Synpo2	1.49321e-05	-1.62011	3.33902e-07	0.325311	4.82588
ENSMUSG00000026185.8_Igfbp5	0.00050522	-1.61559	1.66084e-05	0.326331	3.29652
ENSMUSG00000044086.7_Lmod3	3.24108e-06	-1.60053	5.96735e-08	0.329757	5.48931
ENSMUSG00000090622.1_A930033H14Rik	0.00404876	-1.59565	0.000182301	0.330874	2.39268
ENSMUSG00000069769.6_Msi2	6.89803e-19	-1.593	1.92811e-21	0.33148	18.1613
ENSMUSG00000009614.10_Sardh	1.56993e-05	-1.57587	3.56781e-07	0.335441	4.80412
ENSMUSG00000028328.7_Tmod1	0.00867107	-1.57398	0.000459977	0.335881	2.06193
ENSMUSG00000022519.7_Srl	8.81861e-09	-1.56924	1.06636e-10	0.336985	8.0546
ENSMUSG00000030470.7_Csrp3	0.000425265	-1.56889	1.35924e-05	0.337068	3.37134
ENSMUSG00000091267.1_Gm17322	4.97822e-11	-1.56374	4.02323e-13	0.338273	10.3029
ENSMUSG00000022528.7_Hes1	4.25411e-08	-1.56336	5.71281e-10	0.338361	7.37119
ENSMUSG00000066705.6_Fxyd6	7.52766e-06	-1.55921	1.58723e-07	0.339338	5.12334
ENSMUSG00000006457.3_Actn3	3.26324e-12	-1.55609	2.10186e-14	0.340072	11.4864
ENSMUSG00000030592.9_Ryr1	0.000157137	-1.54787	4.4321e-06	0.342014	3.80372
ENSMUSG00000042826.7_Fgf11	0.000557452	-1.54753	1.86641e-05	0.342096	3.25379
ENSMUSG00000044461.5_Shisa2	1.26338e-05	-1.53831	2.77136e-07	0.344288	4.89846
ENSMUSG00000020027.11_Socs2	5.53705e-11	-1.53745	4.50851e-13	0.344494	10.2567
ENSMUSG00000026748.7_Plxdc2	0.000517287	-1.52548	1.70679e-05	0.347365	3.28627
ENSMUSG00000032511.10_Scn5a	2.23715e-14	-1.52093	1.00595e-16	0.348461	13.6503
ENSMUSG00000027861.6_Casq2	6.76967e-09	-1.51998	8.02142e-11	0.348691	8.16943
ENSMUSG00000038463.8_Olfml2b	8.75864e-06	-1.51863	1.86275e-07	0.349018	5.05756
ENSMUSG00000018166.8_Erbb3	5.57504e-05	-1.51204	1.44652e-06	0.350616	4.25375
ENSMUSG00000039831.9_Arhgap29	0.00018164	-1.5118	5.18751e-06	0.350674	3.74079
ENSMUSG00000032006.7_Pdgfd	0.0083631	-1.50181	0.000437542	0.35311	2.07763
ENSMUSG00000051323.9_Pcdh19	5.11084e-05	-1.49966	1.31987e-06	0.353637	4.29151
ENSMUSG00000047910.5_Pcdhb16	0.00191242	-1.495	7.55987e-05	0.354781	2.71842
ENSMUSG00000026208.9_Des	3.29899e-17	-1.4923	1.14263e-19	0.355446	16.4816
ENSMUSG00000028348.6_Murc	8.80783e-16	-1.48973	3.37178e-18	0.35608	15.0551
ENSMUSG00000004151.8_Etv1	4.84563e-07	-1.48824	7.59659e-09	0.356446	6.31465
ENSMUSG00000027215.7_Cd82	1.14183e-32	-1.48783	9.71355e-36	0.356548	31.9424
ENSMUSG00000057580.4_Gm10012	0.00657637	-1.4789	0.000325681	0.358762	2.18201
ENSMUSG00000007872.3_Id3	2.72551e-15	-1.47787	1.10961e-17	0.359019	14.5646
ENSMUSG00000031129.9_Slc9a9	7.04592e-05	-1.47761	1.86241e-06	0.359083	4.15206
ENSMUSG00000089812.1_Gm15867	0.00710409	-1.47474	0.000361313	0.359798	2.14849
ENSMUSG00000031790.6_Mmp15	3.59618e-06	-1.47389	6.75227e-08	0.36001	5.44416
ENSMUSG00000020099.6_Unc5b	6.85175e-05	-1.45737	1.80276e-06	0.364157	4.1642
ENSMUSG00000016262.7_Sertad4	1.80422e-07	-1.45109	2.65311e-09	0.365745	6.74371
ENSMUSG00000026826.5_Nr4a2	1.22424e-05	-1.44525	2.67805e-07	0.367229	4.91213
ENSMUSG00000074604.3_Mgst2	0.00570112	-1.44185	0.000276794	0.368094	2.24404
ENSMUSG00000074063.3_Osgin1	5.44694e-07	-1.43829	8.67168e-09	0.369006	6.26385
ENSMUSG00000025085.9_Ablim1	0.0086333	-1.43029	0.000456925	0.371056	2.06382
ENSMUSG00000026414.6_Tnnt2	3.24864e-09	-1.42564	3.65194e-11	0.372255	8.4883
ENSMUSG00000019577.4_Pdk4	4.06801e-10	-1.41787	3.85617e-12	0.374265	9.39062
ENSMUSG00000024238.5_Zeb1	0.000336771	-1.41166	1.03137e-05	0.375879	3.47267
ENSMUSG00000022591.5_Gm9747	1.11825e-08	-1.40425	1.36579e-10	0.377815	7.95146
ENSMUSG00000053175.9_Bcl3	1.28358e-05	-1.40114	2.82346e-07	0.37863	4.89158
ENSMUSG00000030785.7_Cox6a2	0.000310731	-1.39788	9.40292e-06	0.379486	3.50762
ENSMUSG00000001508.9_Sgca	8.76269e-14	-1.39094	4.09994e-16	0.381317	13.0574
ENSMUSG00000031791.7_Tmem38a	2.15625e-07	-1.38861	3.21007e-09	0.381932	6.6663
ENSMUSG00000032009.7_Sesn3	0.00143559	-1.38351	5.41371e-05	0.383284	2.84297
ENSMUSG00000062694.6_Cav3	4.77518e-09	-1.38288	5.48405e-11	0.383452	8.32101
ENSMUSG00000044716.5_Dok7	7.04325e-07	-1.38254	1.1427e-08	0.383542	6.15223
ENSMUSG00000034724.11_Cnot6l	5.92842e-09	-1.37808	6.91656e-11	0.384731	8.22706
ENSMUSG00000026586.8_Prrx1	3.75081e-09	-1.37698	4.24449e-11	0.385023	8.42587
ENSMUSG00000055632.10_Hmcn2	0.000975109	-1.36858	3.46624e-05	0.387273	3.01095
ENSMUSG00000075307.3_Kbtbd10	6.26988e-07	-1.36631	1.00199e-08	0.387883	6.20274
ENSMUSG00000022508.5_Bcl6	5.04264e-07	-1.36627	7.96276e-09	0.387892	6.29734
ENSMUSG00000040747.8_Cd53	0.0010991	-1.36281	3.97376e-05	0.388824	2.95896
ENSMUSG00000044646.8_Zbtb7c	0.00781688	-1.36129	0.000404215	0.389233	2.10697
ENSMUSG00000041548.4_Hspb8	2.75332e-07	-1.34623	4.14913e-09	0.393318	6.56014
ENSMUSG00000019647.9_Sema6a	2.04681e-10	-1.34102	1.79097e-12	0.394742	9.68892
ENSMUSG00000034771.9_Tle2	0.00660045	-1.33746	0.000327676	0.395718	2.18043
ENSMUSG00000024042.6_Sik1	3.41916e-05	-1.32769	8.37287e-07	0.398406	4.46608
ENSMUSG00000033420.9_Antxr1	2.33171e-10	-1.32335	2.08277e-12	0.399605	9.63233
ENSMUSG00000038132.5_Rbm24	0.000362963	-1.3168	1.12702e-05	0.401423	3.44014
ENSMUSG00000020644.8_Id2	4.68041e-23	-1.31562	7.96326e-26	0.401752	22.3297
ENSMUSG00000078920.2_Ifi47	0.00143238	-1.31069	5.38763e-05	0.403128	2.84394
ENSMUSG00000009471.3_Myod1	3.25937e-10	-1.30495	3.03023e-12	0.404734	9.48687
ENSMUSG00000020423.6_Btg2	9.38993e-10	-1.28583	9.52858e-12	0.410133	9.02734
ENSMUSG00000031972.3_Acta1	1.64878e-08	-1.27984	2.07387e-10	0.411842	7.78284
ENSMUSG00000042451.6_Mybph	4.39132e-08	-1.27062	5.92376e-10	0.414481	7.3574
ENSMUSG00000027220.2_Syt13	4.92863e-05	-1.24935	1.26682e-06	0.420638	4.30727
ENSMUSG00000020722.5_Cacng1	7.69023e-05	-1.24853	2.04207e-06	0.420877	4.11406
ENSMUSG00000031217.8_Efnb1	1.19301e-06	-1.24694	2.00804e-08	0.42134	5.92336
ENSMUSG00000003849.8_Nqo1	0.00903979	-1.24619	0.00048448	0.42156	2.04384
ENSMUSG00000034165.8_Ccnd3	2.37436e-11	-1.24118	1.80346e-13	0.423027	10.6245
ENSMUSG00000025701.6_Alox5	8.98643e-16	-1.24073	3.49475e-18	0.423159	15.0464
ENSMUSG00000030220.7_Arhgdib	0.000251664	-1.23139	7.44731e-06	0.425908	3.59918
ENSMUSG00000034648.7_Lrrn1	3.6382e-06	-1.22284	6.87538e-08	0.428438	5.43911
ENSMUSG00000025931.8_Paqr8	0.00263639	-1.22181	0.000109416	0.428744	2.57899
ENSMUSG00000039942.9_Ptger4	6.43634e-12	-1.2174	4.41944e-14	0.430056	11.1914
ENSMUSG00000019806.7_Aig1	2.41158e-10	-1.2172	2.18342e-12	0.430116	9.6177
ENSMUSG00000021754.9_Map3k1	0.000191751	-1.20218	5.51122e-06	0.434617	3.71726
ENSMUSG00000034714.8_Ttyh2	6.56415e-06	-1.19765	1.35615e-07	0.435986	5.18282
ENSMUSG00000026253.7_Chrng	2.39269e-10	-1.19617	2.15178e-12	0.436432	9.62111
ENSMUSG00000029860.9_Zyx	2.77474e-16	-1.19599	1.01163e-18	0.436486	15.5568
ENSMUSG00000030616.7_Sytl2	1.5167e-18	-1.19418	4.51591e-21	0.437034	17.8191
ENSMUSG00000031962.4_Cdh15	3.77849e-11	-1.18763	3.00773e-13	0.439023	10.4227
ENSMUSG00000043252.8_Tmem64	0.000480308	-1.1858	1.57602e-05	0.43958	3.31848
ENSMUSG00000028420.7_Tmem38b	0.00195848	-1.18368	7.79488e-05	0.440226	2.70808
ENSMUSG00000062077.7_Trim54	0.000357851	-1.18263	1.106e-05	0.440549	3.4463
ENSMUSG00000038859.7_Baiap2l1	2.28097e-07	-1.17991	3.4096e-09	0.441378	6.64188
ENSMUSG00000086427.2_Hoxa11as	0.000159763	-1.17739	4.52388e-06	0.44215	3.79652
ENSMUSG00000004317.8_Clcn5	1.09984e-11	-1.17101	7.81923e-14	0.444111	10.9587
ENSMUSG00000017817.4_Jph2	1.79608e-05	-1.16285	4.17101e-07	0.44663	4.74567
ENSMUSG00000042115.4_Klhdc8a	0.00473374	-1.16002	0.000219471	0.447506	2.3248
ENSMUSG00000019899.8_Lama2	0.000333205	-1.15684	1.01843e-05	0.448495	3.47729
ENSMUSG00000027107.3_Chrna1	7.5715e-19	-1.15166	2.16237e-21	0.450106	18.1208
ENSMUSG00000030956.9_Fam53b	0.000629217	-1.14917	2.13346e-05	0.450885	3.2012
ENSMUSG00000039697.8_Ncoa7	0.00284199	-1.14602	0.00012123	0.451871	2.54638
ENSMUSG00000038146.7_Notch3	0.000288932	-1.13579	8.69062e-06	0.455085	3.5392
ENSMUSG00000034161.7_Scx	2.07762e-06	-1.11498	3.67374e-08	0.461699	5.68243
ENSMUSG00000061143.8_Maml3	0.00576635	-1.11338	0.000280311	0.462209	2.2391
ENSMUSG00000067071.2_Hes6	7.25349e-06	-1.10845	1.51179e-07	0.463792	5.13945
ENSMUSG00000031137.11_Fgf13	1.47817e-05	-1.10699	3.29639e-07	0.464262	4.83028
ENSMUSG00000021798.7_Ldb3	1.92326e-05	-1.10688	4.51101e-07	0.464298	4.71596
ENSMUSG00000067818.6_Myl9	9.39678e-07	-1.10343	1.56451e-08	0.46541	6.02702
ENSMUSG00000034353.7_Ramp1	0.00235158	-1.09962	9.55949e-05	0.466639	2.62864
ENSMUSG00000031636.6_Pdlim3	0.000273801	-1.09339	8.18558e-06	0.468658	3.56257
ENSMUSG00000075122.3_Cd80	0.00266495	-1.08714	0.00011222	0.470694	2.57431
ENSMUSG00000053647.4_Gpr30	6.47644e-05	-1.08634	1.69614e-06	0.470956	4.18866
ENSMUSG00000055980.2_Irs1	0.00140668	-1.07879	5.28241e-05	0.473426	2.85181
ENSMUSG00000043336.8_Filip1l	0.000198881	-1.07438	5.74031e-06	0.474876	3.70141
ENSMUSG00000031824.8_6430548M08Rik	1.19301e-06	-1.06523	2.00224e-08	0.477896	5.92336
ENSMUSG00000051726.4_Kcnf1	3.11971e-08	-1.06509	4.09466e-10	0.477944	7.50589
ENSMUSG00000026308.8_Klhl30	3.17826e-08	-1.05937	4.19082e-10	0.47984	7.49781
ENSMUSG00000063889.8_Crem	6.51489e-06	-1.05803	1.33255e-07	0.480288	5.18609
ENSMUSG00000018217.6_Pmp22	2.89782e-05	-1.05283	7.00815e-07	0.482021	4.53793
ENSMUSG00000053580.8_Tanc2	0.00462495	-1.04863	0.000213062	0.483426	2.33489
ENSMUSG00000029061.2_Mmp23	0.00279045	-1.04442	0.000118692	0.484839	2.55433
ENSMUSG00000001333.8_Sync	2.3954e-09	-1.0378	2.60543e-11	0.487071	8.62062
ENSMUSG00000068735.7_Trp53i11	1.16952e-10	-1.03385	1.00912e-12	0.488404	9.93199
ENSMUSG00000071042.4_Rasgrp3	0.00620652	-1.03062	0.000303971	0.4895	2.20715
ENSMUSG00000038271.11_Iffo1	1.5403e-06	-1.02384	2.63939e-08	0.491805	5.81239
ENSMUSG00000028158.8_Mttp	0.00378655	-1.01685	0.000167734	0.494194	2.42176
ENSMUSG00000022270.8_Fam134b	0.00903724	-1.01594	0.000483246	0.494504	2.04396
ENSMUSG00000028654.7_Mycl1	0.00756856	-1.01322	0.000389994	0.49544	2.12099
ENSMUSG00000075289.3_Carns1	0.00398572	-1.00857	0.000178494	0.497039	2.39949
ENSMUSG00000038418.6_Egr1	3.3676e-08	-1.00444	4.4814e-10	0.498464	7.47268
ENSMUSG00000027962.9_Vcam1	2.3974e-13	-1.00218	1.17723e-15	0.499246	12.6203
ENSMUSG00000029875.4_AI836003	0.00134027	-0.995142	5.0086e-05	0.501687	2.87281
ENSMUSG00000031239.5_Itm2a	6.92976e-10	-0.994604	6.82154e-12	0.501874	9.15928
ENSMUSG00000028583.8_Pdpn	1.99813e-07	-0.988111	2.96253e-09	0.504138	6.69938
ENSMUSG00000021373.9_Cap2	0.000331007	-0.982664	1.00768e-05	0.506044	3.48016
ENSMUSG00000025790.8_Slco3a1	2.66872e-05	-0.974563	6.3568e-07	0.508894	4.5737
ENSMUSG00000032359.8_Ctsh	0.000109037	-0.971779	2.97489e-06	0.509877	3.96243
ENSMUSG00000030930.7_Chst15	0.000459115	-0.968946	1.48416e-05	0.510879	3.33808
ENSMUSG00000025666.10_Tmem47	4.9865e-12	-0.966993	3.36332e-14	0.511571	11.3022
ENSMUSG00000017144.2_Rnd3	1.43713e-07	-0.966836	2.05217e-09	0.511627	6.8425
ENSMUSG00000049647.3_Purb	0.00154825	-0.9622	5.90812e-05	0.513274	2.81016
ENSMUSG00000017057.8_Il13ra1	0.00406103	-0.961109	0.000183347	0.513662	2.39136
ENSMUSG00000023367.8_Tmem176a	6.76562e-07	-0.960674	1.08944e-08	0.513817	6.16969
ENSMUSG00000022358.5_Fbxo32	0.0029145	-0.958965	0.000124677	0.514426	2.53544
ENSMUSG00000000693.4_Loxl3	6.93444e-05	-0.956167	1.82873e-06	0.515425	4.15899
ENSMUSG00000003518.6_Dusp3	3.29021e-10	-0.955014	3.07888e-12	0.515837	9.48278
ENSMUSG00000038602.7_Slc35f1	0.00932245	-0.953328	0.000501329	0.51644	2.03047
ENSMUSG00000011179.6_Odc1	2.9309e-08	-0.950234	3.82902e-10	0.517548	7.533
ENSMUSG00000035105.5_Egln3	7.03789e-11	-0.94777	5.90161e-13	0.518433	10.1526
ENSMUSG00000036097.6_Fam178a	1.61337e-05	-0.942446	3.67632e-07	0.52035	4.79227
ENSMUSG00000032883.9_Acsl3	0.000112623	-0.938709	3.07955e-06	0.521699	3.94837
ENSMUSG00000032348.5_Gsta4	4.7625e-05	-0.935555	1.21255e-06	0.522841	4.32216
ENSMUSG00000024043.6_Arhgap28	0.000357851	-0.934721	1.1068e-05	0.523144	3.4463
ENSMUSG00000051367.5_Six1	7.99404e-07	-0.932712	1.31153e-08	0.523873	6.09723
ENSMUSG00000015619.9_Gata3	0.00488954	-0.931993	0.000228478	0.524134	2.31073
ENSMUSG00000055799.6_Tcf7l1	0.000299681	-0.926692	9.03212e-06	0.526063	3.52334
ENSMUSG00000092274.1_Neat1	6.63559e-09	-0.926349	7.78191e-11	0.526188	8.17812
ENSMUSG00000001300.8_Efnb2	0.00162419	-0.92484	6.2374e-05	0.526739	2.78936
ENSMUSG00000040562.6_Gstm2	9.67667e-06	-0.920667	2.06975e-07	0.528265	5.01427
ENSMUSG00000022946.8_Dopey2	0.00682442	-0.920107	0.000343771	0.52847	2.16593
ENSMUSG00000029718.8_Pcolce	6.63253e-06	-0.917333	1.3743e-07	0.529487	5.17832
ENSMUSG00000038264.7_Sema7a	0.000475453	-0.91073	1.55432e-05	0.531916	3.32289
ENSMUSG00000042745.9_Id1	6.65958e-09	-0.908485	7.85051e-11	0.532744	8.17655
ENSMUSG00000056220.8_Pla2g4a	0.008734	-0.899708	0.000464241	0.535995	2.05879
ENSMUSG00000064127.6_Med14	0.00304875	-0.899659	0.00013079	0.536014	2.51588
ENSMUSG00000024423.5_Impact	0.000288094	-0.898481	8.6479e-06	0.536451	3.54047
ENSMUSG00000028736.6_Pax7	0.00422169	-0.895761	0.000191839	0.537464	2.37451
ENSMUSG00000022676.6_Snai2	1.72036e-06	-0.888475	2.98974e-08	0.540185	5.76438
ENSMUSG00000025224.7_Gbf1	0.000147879	-0.887282	4.13346e-06	0.540632	3.83009
ENSMUSG00000024900.4_Cpt1a	1.79608e-05	-0.885601	4.17998e-07	0.541262	4.74567
ENSMUSG00000021591.7_Glrx	9.73764e-06	-0.885056	2.08871e-07	0.541466	5.01155
ENSMUSG00000069601.5_Ank3	0.00313093	-0.883941	0.000134516	0.541885	2.50433
ENSMUSG00000029156.9_Sgcb	4.04963e-06	-0.88383	7.77593e-08	0.541927	5.39258
ENSMUSG00000020836.8_Coro6	0.0010991	-0.883645	3.97353e-05	0.541996	2.95896
ENSMUSG00000069135.5_Fgfr1op	2.88516e-05	-0.883201	6.96e-07	0.542163	4.53983
ENSMUSG00000020882.10_Cacnb1	0.000902705	-0.874179	3.17047e-05	0.545564	3.04445
ENSMUSG00000038217.7_Tlcd2	4.61956e-05	-0.873605	1.17335e-06	0.545782	4.3354
ENSMUSG00000039713.10_Plekhg5	0.000236847	-0.872337	6.96566e-06	0.546261	3.62553
ENSMUSG00000023942.8_Slc29a1	2.75391e-07	-0.871292	4.16676e-09	0.546657	6.56005
ENSMUSG00000028445.6_Enho	0.0062646	-0.86816	0.000307958	0.547845	2.20311
ENSMUSG00000030256.5_Bhlhe41	0.000519623	-0.867505	1.71766e-05	0.548094	3.28431
ENSMUSG00000031659.5_Adcy7	4.12847e-06	-0.865621	7.95239e-08	0.54881	5.38421
ENSMUSG00000024985.11_Tcf7l2	0.000115878	-0.864672	3.17561e-06	0.549171	3.936
ENSMUSG00000059810.10_Rgs3	0.000782197	-0.863316	2.69494e-05	0.549688	3.10668
ENSMUSG00000020205.6_Phlda1	0.000127466	-0.862388	3.53191e-06	0.550041	3.8946
ENSMUSG00000018819.4_Lsp1	0.00682442	-0.857777	0.000343121	0.551802	2.16593
ENSMUSG00000023232.10_Serinc2	1.56993e-05	-0.857013	3.56056e-07	0.552095	4.80412
ENSMUSG00000045954.6_Sdpr	1.56684e-09	-0.850774	1.66614e-11	0.554487	8.80498
ENSMUSG00000022500.8_Litaf	1.66613e-12	-0.846443	1.00229e-14	0.556154	11.7783
ENSMUSG00000032366.9_Tpm1	3.64436e-07	-0.845879	5.64692e-09	0.556372	6.43838
ENSMUSG00000085148.1_2210403K04Rik	5.03995e-05	-0.842714	1.2985e-06	0.557594	4.29757
ENSMUSG00000031778.6_Cx3cl1	3.72724e-05	-0.842373	9.28582e-07	0.557725	4.42861
ENSMUSG00000058135.6_Gstm1	2.9309e-08	-0.838323	3.82205e-10	0.559293	7.533
ENSMUSG00000040797.9_Iqsec3	0.000468139	-0.836702	1.52323e-05	0.559922	3.32963
ENSMUSG00000063275.8_Ptpla	1.01981e-07	-0.83553	1.44386e-09	0.560377	6.99148
ENSMUSG00000057156.6_Homez	0.00381156	-0.833421	0.000169752	0.561197	2.4189
ENSMUSG00000019960.6_Dusp6	2.29935e-06	-0.832673	4.12171e-08	0.561488	5.63839
ENSMUSG00000002799.5_Jag2	0.00682442	-0.830577	0.000342943	0.562304	2.16593
ENSMUSG00000062753.7_AI413582	0.00289208	-0.825984	0.000123542	0.564097	2.53879
ENSMUSG00000033161.8_Atp1a1	0.00216418	-0.818233	8.70562e-05	0.567136	2.66471
ENSMUSG00000014846.5_Tppp3	8.71123e-05	-0.81626	2.32906e-06	0.567912	4.05992
ENSMUSG00000004891.10_Nes	1.03447e-05	-0.813223	2.23149e-07	0.569109	4.98528
ENSMUSG00000039328.9_Rnf122	0.000346844	-0.812991	1.06433e-05	0.569201	3.45987
ENSMUSG00000022244.6_Amacr	0.00101602	-0.807063	3.63635e-05	0.571544	2.9931
ENSMUSG00000037573.5_Tob1	1.72704e-05	-0.806728	3.98846e-07	0.571677	4.7627
ENSMUSG00000000223.6_Drp2	0.000541647	-0.803776	1.80363e-05	0.572848	3.26628
ENSMUSG00000032712.10_2810474O19Rik	0.00327613	-0.803718	0.000142735	0.572871	2.48464
ENSMUSG00000031400.4_G6pdx	2.33135e-07	-0.797332	3.49908e-09	0.575412	6.63239
ENSMUSG00000035199.6_Arl6ip5	9.14208e-13	-0.796614	5.33292e-15	0.575699	12.039
ENSMUSG00000034460.6_Six4	0.000222432	-0.795763	6.48765e-06	0.576038	3.6528
ENSMUSG00000036533.8_Cdc42ep3	0.00761545	-0.794176	0.000392873	0.576673	2.1183
ENSMUSG00000046733.7_Gprc5a	0.00174946	-0.790215	6.82477e-05	0.578258	2.7571
ENSMUSG00000041773.7_Enc1	0.00512428	-0.784561	0.000242872	0.580529	2.29037
ENSMUSG00000046814.3_Gchfr	0.000198881	-0.782689	5.73446e-06	0.581282	3.70141
ENSMUSG00000033446.6_Lpar6	0.00041045	-0.776835	1.3044e-05	0.583646	3.38674
ENSMUSG00000024521.7_Pmaip1	3.70064e-05	-0.774632	9.16052e-07	0.584538	4.43172
ENSMUSG00000047963.5_Stbd1	0.000467496	-0.773771	1.51694e-05	0.584887	3.33022
ENSMUSG00000020393.9_Kremen1	0.0019407	-0.767585	7.71233e-05	0.5874	2.71204
ENSMUSG00000040466.9_Blvrb	0.00660045	-0.767332	0.000327307	0.587503	2.18043
ENSMUSG00000027777.7_Schip1	0.00181133	-0.763602	7.12117e-05	0.589024	2.742
ENSMUSG00000028121.4_Bcar3	0.00133677	-0.76082	4.98741e-05	0.590161	2.87394
ENSMUSG00000024975.6_Pdcd4	0.00126217	-0.760766	4.65539e-05	0.590183	2.89888
ENSMUSG00000005124.3_Wisp1	7.51021e-11	-0.760455	6.34331e-13	0.59031	10.1243
ENSMUSG00000053329.6_D10Jhu81e	0.00406103	-0.760262	0.000183145	0.590389	2.39136
ENSMUSG00000024843.9_Chka	0.00552869	-0.751874	0.000265735	0.593832	2.25738
ENSMUSG00000090066.1_1110002E22Rik	0.000238598	-0.747708	7.03166e-06	0.595549	3.62233
ENSMUSG00000067377.5_Tspan6	1.19388e-07	-0.745938	1.69756e-09	0.59628	6.92304
ENSMUSG00000026585.7_Kifap3	0.00491823	-0.744436	0.000230715	0.596901	2.30819
ENSMUSG00000090113.1_Nhlrc4	0.00814621	-0.73994	0.00042273	0.598764	2.08904
ENSMUSG00000040446.3_Rprd1a	0.00828627	-0.737129	0.000431509	0.599932	2.08164
ENSMUSG00000046668.8_Cxxc5	0.00130327	-0.733279	4.84657e-05	0.601535	2.88497
ENSMUSG00000031519.2_Asb5	1.42888e-06	-0.731472	2.42241e-08	0.602289	5.84501
ENSMUSG00000032737.6_Inppl1	0.00863834	-0.725085	0.000457716	0.604962	2.06357
ENSMUSG00000025492.6_Ifitm3	6.33944e-06	-0.720433	1.29046e-07	0.606915	5.19795
ENSMUSG00000002104.5_Rapsn	0.000254923	-0.719526	7.57474e-06	0.607297	3.59359
ENSMUSG00000026827.6_Gpd2	0.008734	-0.716059	0.000464377	0.608758	2.05879
ENSMUSG00000024885.7_Aldh3b1	0.00966331	-0.715217	0.000524357	0.609114	2.01487
ENSMUSG00000027035.2_Lass6	0.00652902	-0.713271	0.00032294	0.609936	2.18515
ENSMUSG00000045083.7_Lingo2	3.87327e-06	-0.709778	7.39022e-08	0.611414	5.41192
ENSMUSG00000004951.9_Hspb1	0.00249065	-0.709761	0.000102308	0.611421	2.60369
ENSMUSG00000022419.9_Deptor	5.41698e-06	-0.708099	1.07635e-07	0.612126	5.26624
ENSMUSG00000026251.6_Chrnd	1.72332e-05	-0.707501	3.96527e-07	0.61238	4.76363
ENSMUSG00000037447.9_Arid5a	0.00119269	-0.704372	4.36277e-05	0.61371	2.92347
ENSMUSG00000059482.8_2610301B20Rik	0.00106818	-0.701934	3.82954e-05	0.614747	2.97135
ENSMUSG00000027293.7_Ehd4	0.00143559	-0.699642	5.41715e-05	0.615725	2.84297
ENSMUSG00000030401.9_Rtn2	3.32467e-05	-0.698079	8.12126e-07	0.616392	4.47825
ENSMUSG00000039747.6_Orai2	0.00665091	-0.693871	0.000330585	0.618193	2.17712
ENSMUSG00000042613.3_Pbxip1	0.00259259	-0.692574	0.00010744	0.618749	2.58627
ENSMUSG00000029050.8_Ski	0.00904375	-0.691715	0.000485242	0.619117	2.04365
ENSMUSG00000026421.8_Csrp1	1.63781e-06	-0.690335	2.82168e-08	0.61971	5.78574
ENSMUSG00000049303.4_Syt12	0.000381335	-0.689363	1.19797e-05	0.620128	3.41869
ENSMUSG00000021215.8_Net1	0.00012602	-0.686949	3.48418e-06	0.621166	3.89956
ENSMUSG00000028655.5_Mfsd2a	0.000588089	-0.679478	1.97614e-05	0.624391	3.23056
ENSMUSG00000028364.8_Tnc	2.62433e-06	-0.678228	4.75208e-08	0.624933	5.58098
ENSMUSG00000024776.10_Stambpl1	5.33013e-06	-0.677171	1.05262e-07	0.62539	5.27326
ENSMUSG00000022389.7_Tef	0.000101804	-0.676141	2.74662e-06	0.625837	3.99223
ENSMUSG00000064360.1_mt-Nd3	0.0086333	-0.674526	0.000456289	0.626538	2.06382
ENSMUSG00000015711.8_Prune	0.000395142	-0.674014	1.25095e-05	0.62676	3.40325
ENSMUSG00000026923.8_Notch1	0.00476767	-0.672564	0.000221334	0.627391	2.32169
ENSMUSG00000089901.1_Gm8113	0.00501412	-0.669319	0.000236432	0.628804	2.29981
ENSMUSG00000028059.7_Arhgef2	3.35855e-08	-0.667075	4.44895e-10	0.629782	7.47385
ENSMUSG00000029810.8_Tmem176b	8.81242e-05	-0.666627	2.36147e-06	0.629978	4.0549
ENSMUSG00000005413.6_Hmox1	4.14596e-06	-0.659184	8.01127e-08	0.633236	5.38237
ENSMUSG00000025151.9_Maged1	2.68155e-09	-0.657023	2.94927e-11	0.634186	8.57161
ENSMUSG00000025402.5_Nab2	0.000624574	-0.647912	2.11392e-05	0.638203	3.20442
ENSMUSG00000021892.7_Sh3bp5	0.00559965	-0.638037	0.000270461	0.642587	2.25184
ENSMUSG00000057193.6_Slc44a2	5.76396e-06	-0.637022	1.15931e-07	0.643039	5.23928
ENSMUSG00000002107.9_Celf2	1.62096e-07	-0.633669	2.34528e-09	0.644535	6.79023
ENSMUSG00000035642.9_1810020D17Rik	0.000523328	-0.627651	1.73627e-05	0.647229	3.28123
ENSMUSG00000028647.7_Mycbp	0.000440443	-0.626634	1.41845e-05	0.647686	3.35611
ENSMUSG00000028464.9_Tpm2	0.00134269	-0.625183	5.0258e-05	0.648337	2.87203
ENSMUSG00000078771.4_Evi2a	0.000140887	-0.625171	3.92091e-06	0.648343	3.85113
ENSMUSG00000045294.9_Insig1	0.00857798	-0.617047	0.000451912	0.652004	2.06661
ENSMUSG00000031880.6_Rrad	0.00462495	-0.617043	0.000212837	0.652006	2.33489
ENSMUSG00000073131.5_Vma21	0.00068903	-0.61626	2.35301e-05	0.65236	3.16176
ENSMUSG00000039530.9_Tusc3	0.000468139	-0.614367	1.52472e-05	0.653216	3.32963
ENSMUSG00000017009.3_Sdc4	7.51537e-06	-0.611388	1.58007e-07	0.654567	5.12405
ENSMUSG00000028207.11_Asph	0.00330728	-0.610292	0.000144293	0.655064	2.48053
ENSMUSG00000028653.10_Trit1	0.00407216	-0.608782	0.000184097	0.65575	2.39018
ENSMUSG00000078453.2_3110003A17Rik	0.00903979	-0.602423	0.000484197	0.658647	2.04384
ENSMUSG00000037062.8_Sh3glb1	1.63781e-06	-0.598199	2.83634e-08	0.660578	5.78574
ENSMUSG00000029161.6_Cgref1	0.00744857	-0.592145	0.000380191	0.663356	2.12793
ENSMUSG00000021458.9_2010111I01Rik	0.00204582	-0.586935	8.16737e-05	0.665756	2.68913
ENSMUSG00000030084.5_Plxna1	0.00124881	-0.581213	4.59851e-05	0.668401	2.9035
ENSMUSG00000029101.8_Rgs12	0.000234224	-0.58053	6.87428e-06	0.668718	3.63037
ENSMUSG00000022013.3_Dnajc15	0.00116232	-0.576293	4.21648e-05	0.670685	2.93467
ENSMUSG00000028221.3_Tmem55a	4.79979e-05	-0.565257	1.22809e-06	0.675835	4.31878
ENSMUSG00000035597.11_Prpf39	0.00756318	-0.564175	0.000388798	0.676342	2.1213
ENSMUSG00000032475.9_Nck1	0.00159787	-0.557081	6.1072e-05	0.679676	2.79646
ENSMUSG00000035914.4_Cd276	0.00486054	-0.54716	0.000226532	0.684366	2.31332
ENSMUSG00000044408.6_1110002B05Rik	0.00229923	-0.546241	9.29672e-05	0.684802	2.63842
ENSMUSG00000047821.8_Trim16	0.00463872	-0.541671	0.000214403	0.686975	2.3336
ENSMUSG00000079508.2_Apoo	0.00462495	-0.539345	0.000213215	0.688083	2.33489
ENSMUSG00000021759.7_Ppap2a	0.00042614	-0.530449	1.36462e-05	0.692339	3.37045
ENSMUSG00000028706.7_Nsun4	0.0023353	-0.529014	9.47911e-05	0.693028	2.63166
ENSMUSG00000021481.5_Zfp346	0.00997252	-0.524126	0.000545377	0.69538	2.00119
ENSMUSG00000029397.9_Rchy1	0.00466669	-0.523102	0.000216079	0.695874	2.33099
ENSMUSG00000006403.6_Adamts4	0.00229923	-0.521049	9.29046e-05	0.696865	2.63842
ENSMUSG00000024803.8_Ankrd1	2.40327e-05	-0.518385	5.69529e-07	0.698153	4.6192
ENSMUSG00000021670.8_Hmgcr	0.00983029	-0.514201	0.000535807	0.700181	2.00743
ENSMUSG00000022337.6_Ttc35	0.0023794	-0.506897	9.68704e-05	0.703734	2.62353
