# Supplementary material for: Prolonged FOS activity disrupts a global myogenic transcriptional program by altering 3D chromatin architecture in primary muscle progenitor cells
Source: Skelet Muscle. 2022 Aug 15;12:20. doi: 10.1186/s13395-022-00303-x (PMC9377060; doi:10.1186/s13395-022-00303-x)
Supplement: Supplementary file 3 — Additional file 3: Supplementary Table S2. Gene ontology terms of up- and down-regulated genes in pSLIK-FOS expressing muscle progenitor cells relative to pSLIK-GFP expressing muscle progenitor cells (Related to Fig. 3). [file 13395_2022_303_MOESM3_ESM.xlsx]

## Sheet: GO_terms_Upregulated_Genes
Supplementary Table S2 - Gene ontology terms of up- and down-regulated genes in pSLIK-FOS expressing muscle progenitor cells relative to pSLIK-GFP expressing muscle progenitor cells (Related to Figure 3)
OVERREPRESENTED ATTRIBUTES
N	X	LOD	P	P_adj	attrib ID	attrib name
5	40	1.41355	4.45453e-06	0.02	GO:0031952	regulation of protein autophosphorylation
7	112	1.08026	5.92136e-06	0.021	GO:0044306	neuron projection terminus
7	126	1.02588	1.28518e-05	0.043	GO:0090288	negative regulation of cellular response to growth factor stimulus
7	133	1.00103	1.82736e-05	0.046	GO:0050680	negative regulation of epithelial cell proliferation
9	172	0.998019	1.18813e-06	0.003	GO:1904018	positive regulation of vasculature development
13	288	0.935105	2.6795e-08	<0.001	GO:1901342	regulation of vasculature development
9	237	0.851415	1.61365e-05	0.044	GO:0050730	regulation of peptidyl-tyrosine phosphorylation
10	264	0.850849	5.51449e-06	0.02	GO:0045765	regulation of angiogenesis
32	1048	0.804201	3.1894e-14	<0.001	GO:0005615	extracellular space
11	349	0.768172	1.06203e-05	0.033	GO:0052547	regulation of peptidase activity
13	437	0.744496	3.06628e-06	0.013	GO:0043410	positive regulation of MAPK cascade
22	817	0.71768	5.44253e-09	<0.001	GO:0001934	positive regulation of protein phosphorylation
34	1366	0.714232	1.46615e-12	<0.001	GO:0044421	extracellular region part
22	862	0.692903	1.429e-08	<0.001	GO:0042327	positive regulation of phosphorylation
16	614	0.689284	1.20248e-06	0.003	GO:0043408	regulation of MAPK cascade
20	809	0.673508	1.16376e-07	<0.001	GO:1902533	positive regulation of intracellular signal transduction
27	1192	0.650077	3.38037e-09	<0.001	GO:0001932	regulation of protein phosphorylation
22	962	0.642121	9.87207e-08	<0.001	GO:0010562	positive regulation of phosphorus metabolic process
22	962	0.642121	9.87207e-08	<0.001	GO:0045937	positive regulation of phosphate metabolic process
28	1299	0.629452	4.89236e-09	<0.001	GO:0042325	regulation of phosphorylation
34	1641	0.62721	2.1422e-10	<0.001	GO:0005576	extracellular region
22	1019	0.615445	2.65268e-07	<0.001	GO:0031401	positive regulation of protein modification process
18	836	0.605659	3.74392e-06	0.014	GO:0007155	cell adhesion
18	846	0.60019	4.41287e-06	0.015	GO:0022610	biological adhesion
30	1498	0.600053	6.8011e-09	<0.001	GO:0019220	regulation of phosphate metabolic process
30	1503	0.598476	7.33952e-09	<0.001	GO:0051174	regulation of phosphorus metabolic process
28	1435	0.582597	4.14376e-08	<0.001	GO:0005102	receptor binding
27	1382	0.5807	7.36639e-08	<0.001	GO:1902531	regulation of intracellular signal transduction
20	1023	0.565144	4.43744e-06	0.015	GO:0009968	negative regulation of signal transduction
29	1571	0.558888	7.51387e-08	<0.001	GO:0031399	regulation of protein modification process
24	1270	0.557983	7.9314e-07	0.001	GO:0032270	positive regulation of cellular protein metabolic process
23	1229	0.551197	1.63969e-06	0.006	GO:0009967	positive regulation of signal transduction
29	1661	0.532437	2.44349e-07	<0.001	GO:0051240	positive regulation of multicellular organismal process
21	1163	0.530301	8.49108e-06	0.027	GO:0023057	negative regulation of signaling
21	1180	0.523549	1.05764e-05	0.033	GO:0010648	negative regulation of cell communication
24	1372	0.521786	3.05727e-06	0.012	GO:0051247	positive regulation of protein metabolic process
26	1560	0.503402	2.70584e-06	0.012	GO:0010941	regulation of cell death
59	4280	0.501833	1.39661e-10	<0.001	GO:0048523	negative regulation of cellular process
31	1917	0.500658	4.64564e-07	0.001	GO:2000026	regulation of multicellular organismal development
35	2216	0.499244	1.22383e-07	<0.001	GO:0032268	regulation of cellular protein metabolic process
36	2304	0.496568	1.00229e-07	<0.001	GO:0009966	regulation of signal transduction
23	1386	0.494934	1.19121e-05	0.035	GO:0048585	negative regulation of response to stimulus
22	1321	0.494589	1.7889e-05	0.045	GO:0007166	cell surface receptor signaling pathway
23	1402	0.489546	1.43156e-05	0.043	GO:0051094	positive regulation of developmental process
42	2836	0.48614	2.76007e-08	<0.001	GO:0051239	regulation of multicellular organismal process
35	2398	0.460636	8.08805e-07	0.001	GO:0051246	regulation of protein metabolic process
59	4634	0.458612	3.40081e-09	<0.001	GO:0048519	negative regulation of biological process
26	1725	0.455702	1.62498e-05	0.044	GO:0048584	positive regulation of response to stimulus
35	2467	0.446687	1.5634e-06	0.005	GO:0050793	regulation of developmental process
39	2814	0.444944	5.85459e-07	0.001	GO:0023051	regulation of signaling
39	2859	0.436994	8.76919e-07	0.001	GO:0010646	regulation of cell communication
40	3148	0.403611	3.67163e-06	0.014	GO:0048583	regulation of response to stimulus
43	3531	0.389096	4.18475e-06	0.015	GO:0005886	plasma membrane
74	7232	0.382398	1.69225e-07	<0.001	GO:0016020	membrane
80	8183	0.375347	2.35751e-07	<0.001	GO:0005515	protein binding
115	14992	0.362276	1.49378e-05	0.043	GO:0003674	molecular_function
99	11674	0.35496	2.10914e-06	0.007	GO:0005488	binding
50	4603	0.345542	1.34254e-05	0.043	GO:0032502	developmental process

## Sheet: GO_terms_Downregulated_Genes
OVERREPRESENTED ATTRIBUTES
N	X	LOD	P	P_adj	attrib ID	attrib name
4	4	2.90709	1.52318e-08	<0.001	GO:0035995	detection of muscle stretch
7	8	2.65693	1.589e-13	<0.001	GO:0005861	troponin complex
5	6	2.51881	9.96367e-10	<0.001	GO:0030240	skeletal muscle thin filament assembly
8	11	2.345	3.49527e-14	<0.001	GO:0005865	striated muscle thin filament
3	4	2.31911	5.47036e-06	0.018	GO:0031014	troponin T binding
3	4	2.31911	5.47036e-06	0.018	GO:0031433	telethonin binding
4	6	2.20809	2.24471e-07	<0.001	GO:0014854	response to inactivity
4	6	2.20809	2.24471e-07	<0.001	GO:0014870	response to muscle inactivity
4	6	2.20809	2.24471e-07	<0.001	GO:0014877	response to muscle inactivity involved in regulation of muscle adaptation
4	6	2.20809	2.24471e-07	<0.001	GO:0014894	response to denervation involved in regulation of muscle adaptation
8	13	2.14867	2.67403e-13	<0.001	GO:0036379	myofilament
3	5	2.09725	1.35625e-05	0.038	GO:0014724	regulation of twitch skeletal muscle contraction
3	5	2.09725	1.35625e-05	0.038	GO:0031013	troponin I binding
3	5	2.09725	1.35625e-05	0.038	GO:0048743	positive regulation of skeletal muscle fiber development
11	22	1.96471	1.73342e-16	<0.001	GO:0003009	skeletal muscle contraction
6	12	1.95615	1.60406e-09	<0.001	GO:0005523	tropomyosin binding
5	10	1.95446	4.03379e-08	<0.001	GO:0014874	response to stimulus involved in regulation of muscle adaptation
5	10	1.95446	4.03379e-08	<0.001	GO:0014883	transition between fast and slow fiber
5	10	1.95446	4.03379e-08	<0.001	GO:0070296	sarcoplasmic reticulum calcium ion transport
4	8	1.95278	1.02915e-06	0.001	GO:0030314	junctional membrane complex
4	9	1.86561	1.83612e-06	0.003	GO:0033275	actin-myosin filament sliding
5	12	1.81972	1.24466e-07	<0.001	GO:0014819	regulation of skeletal muscle contraction
6	15	1.79128	8.44654e-09	<0.001	GO:0014733	regulation of skeletal muscle adaptation
6	16	1.7478	1.33902e-08	<0.001	GO:0032982	myosin filament
24	73	1.68188	3.54168e-29	<0.001	GO:0006941	striated muscle contraction
5	15	1.67354	4.59198e-07	0.001	GO:0055003	cardiac myofibril assembly
11	33	1.67301	4.2674e-14	<0.001	GO:0030017	sarcomere
7	22	1.64243	2.96338e-09	<0.001	GO:0031674	I band
5	17	1.59778	9.2906e-07	0.001	GO:0031430	M band
6	21	1.57856	8.6576e-08	<0.001	GO:0007520	myoblast fusion
6	21	1.57856	8.6576e-08	<0.001	GO:0030239	myofibril assembly
8	29	1.55629	7.6403e-10	<0.001	GO:0045214	sarcomere organization
4	15	1.54516	1.88676e-05	0.049	GO:0071498	cellular response to fluid shear stress
4	15	1.54516	1.88676e-05	0.049	GO:1901077	regulation of relaxation of muscle
7	26	1.54265	1.10018e-08	<0.001	GO:0048741	skeletal muscle fiber development
44	181	1.53425	2.21828e-46	<0.001	GO:0044449	contractile fiber part
15	57	1.53311	5.10336e-17	<0.001	GO:0043292	contractile fiber
12	46	1.52511	8.15085e-14	<0.001	GO:0060048	cardiac muscle contraction
6	24	1.50167	2.08784e-07	<0.001	GO:0045663	positive regulation of myoblast differentiation
10	40	1.49949	1.60951e-11	<0.001	GO:0030016	myofibril
8	34	1.46539	3.07956e-09	<0.001	GO:0010831	positive regulation of myotube differentiation
7	30	1.46154	3.27743e-08	<0.001	GO:0014904	myotube cell development
32	145	1.458	2.24301e-32	<0.001	GO:0006936	muscle contraction
6	26	1.45705	3.50496e-07	0.001	GO:0014888	striated muscle adaptation
5	22	1.45156	3.77699e-06	0.008	GO:1903115	regulation of actin filament-based movement
13	59	1.43043	8.0203e-14	<0.001	GO:0016529	sarcoplasmic reticulum
5	23	1.42741	4.78223e-06	0.011	GO:0031672	A band
5	23	1.42741	4.78223e-06	0.011	GO:0033017	sarcoplasmic reticulum membrane
22	105	1.4135	4.98963e-22	<0.001	GO:0030018	Z disc
5	24	1.40452	5.98575e-06	0.019	GO:0003300	cardiac muscle hypertrophy
37	188	1.40366	2.29696e-35	<0.001	GO:0003012	muscle system process
6	31	1.36216	1.06958e-06	0.001	GO:0000768	syncytium formation by plasma membrane fusion
6	31	1.36216	1.06958e-06	0.001	GO:0043500	muscle adaptation
5	26	1.36208	9.09589e-06	0.023	GO:0014897	striated muscle hypertrophy
5	26	1.36208	9.09589e-06	0.023	GO:0048643	positive regulation of skeletal muscle tissue development
11	59	1.33896	4.77657e-11	<0.001	GO:0010830	regulation of myotube differentiation
13	71	1.3305	1.02237e-12	<0.001	GO:0031032	actomyosin structure organization
6	33	1.32933	1.57909e-06	0.003	GO:0006949	syncytium formation
5	28	1.32341	1.33439e-05	0.028	GO:0014896	muscle hypertrophy
6	34	1.3138	1.89959e-06	0.004	GO:0042805	actinin binding
9	51	1.30997	4.77233e-09	<0.001	GO:0048747	muscle fiber development
5	29	1.3053	1.59773e-05	0.043	GO:0045932	negative regulation of muscle contraction
10	58	1.29771	8.30484e-10	<0.001	GO:0016459	myosin complex
13	80	1.26818	5.07248e-12	<0.001	GO:0007517	muscle organ development
10	62	1.26322	1.64547e-09	<0.001	GO:0006942	regulation of striated muscle contraction
14	90	1.24646	1.41173e-12	<0.001	GO:0055001	muscle cell development
12	79	1.233	7.74289e-11	<0.001	GO:0055002	striated muscle cell development
13	86	1.23109	1.32016e-11	<0.001	GO:0061061	muscle structure development
12	80	1.2266	9.01977e-11	<0.001	GO:0043502	regulation of muscle adaptation
19	130	1.21978	4.23619e-16	<0.001	GO:0006937	regulation of muscle contraction
27	200	1.19056	1.81601e-21	<0.001	GO:0090257	regulation of muscle system process
8	58	1.18488	2.57947e-07	<0.001	GO:0035914	skeletal muscle cell differentiation
8	58	1.18488	2.57947e-07	<0.001	GO:0045661	regulation of myoblast differentiation
6	45	1.17184	1.0379e-05	0.026	GO:0030834	regulation of actin filament depolymerization
9	67	1.1709	5.74086e-08	<0.001	GO:0051146	striated muscle cell differentiation
9	67	1.1709	5.74086e-08	<0.001	GO:0051155	positive regulation of striated muscle cell differentiation
7	56	1.13751	2.91499e-06	0.006	GO:0007519	skeletal muscle tissue development
8	66	1.12087	7.15615e-07	0.001	GO:0055008	cardiac muscle tissue morphogenesis
7	58	1.12027	3.70804e-06	0.007	GO:0001725	stress fiber
7	58	1.12027	3.70804e-06	0.007	GO:0097517	contractile actin filament bundle
11	92	1.11292	6.63062e-09	<0.001	GO:0051149	positive regulation of muscle cell differentiation
9	79	1.08964	2.45916e-07	<0.001	GO:0060415	muscle tissue morphogenesis
7	64	1.07229	7.23666e-06	0.02	GO:0001649	osteoblast differentiation
7	65	1.06479	8.03341e-06	0.023	GO:0032432	actin filament bundle
12	112	1.05951	4.82157e-09	<0.001	GO:0051153	regulation of striated muscle cell differentiation
7	67	1.05015	9.84622e-06	0.023	GO:0042641	actomyosin
11	107	1.03926	3.29806e-08	<0.001	GO:0042383	sarcolemma
8	79	1.03347	2.86837e-06	0.006	GO:1903524	positive regulation of blood circulation
18	180	1.03056	2.07433e-12	<0.001	GO:0051147	regulation of muscle cell differentiation
8	80	1.02742	3.15659e-06	0.006	GO:0072341	modified amino acid binding
12	120	1.0261	1.06353e-08	<0.001	GO:0001503	ossification
13	132	1.01913	3.09932e-09	<0.001	GO:0051015	actin filament binding
7	73	1.00897	1.74267e-05	0.044	GO:1901019	regulation of calcium ion transmembrane transporter activity
9	94	1.00558	1.09869e-06	0.001	GO:0014706	striated muscle tissue development
39	489	0.951126	4.43196e-22	<0.001	GO:0044057	regulation of system process
10	123	0.92722	1.26445e-06	0.001	GO:0042692	muscle cell differentiation
9	111	0.926498	4.42604e-06	0.009	GO:0060537	muscle tissue development
12	154	0.907064	1.72659e-07	<0.001	GO:0008016	regulation of heart contraction
16	210	0.898617	2.05105e-09	<0.001	GO:1903522	regulation of blood circulation
22	308	0.874184	6.36949e-12	<0.001	GO:0032970	regulation of actin filament-based process
26	378	0.861322	1.68463e-13	<0.001	GO:0003779	actin binding
18	259	0.85699	8.70958e-10	<0.001	GO:0030036	actin cytoskeleton organization
9	129	0.855892	1.50797e-05	0.04	GO:0030832	regulation of actin filament length
20	294	0.848926	1.43263e-10	<0.001	GO:0030029	actin filament-based process
9	131	0.848705	1.70631e-05	0.044	GO:0019838	growth factor binding
13	192	0.841291	2.71579e-07	<0.001	GO:1904062	regulation of cation transmembrane transport
11	167	0.828134	2.9782e-06	0.006	GO:0005516	calmodulin binding
11	181	0.790657	6.46378e-06	0.019	GO:2000021	regulation of ion homeostasis
16	282	0.760461	1.3071e-07	<0.001	GO:0032956	regulation of actin cytoskeleton organization
12	216	0.749002	6.182e-06	0.019	GO:0010038	response to metal ion
13	240	0.737456	3.3469e-06	0.007	GO:0007507	heart development
40	835	0.710293	7.18398e-15	<0.001	GO:0008092	cytoskeletal protein binding
18	365	0.696918	1.74662e-07	<0.001	GO:0010959	regulation of metal ion transport
18	381	0.67706	3.28434e-07	0.001	GO:0034765	regulation of ion transmembrane transport
18	399	0.655724	6.42353e-07	0.001	GO:0034762	regulation of transmembrane transport
17	379	0.652348	1.4314e-06	0.003	GO:0010035	response to inorganic substance
15	362	0.614716	1.5396e-05	0.04	GO:0005216	ion channel activity
17	418	0.607219	5.3177e-06	0.012	GO:0048729	tissue morphogenesis
22	576	0.582235	6.14561e-07	0.001	GO:0009888	tissue development
45	1250	0.582207	3.09721e-12	<0.001	GO:0048513	organ development
17	442	0.581542	1.10241e-05	0.026	GO:0007167	enzyme linked receptor protein signaling pathway
24	633	0.58075	2.11792e-07	<0.001	GO:0043269	regulation of ion transport
24	673	0.552365	6.36494e-07	0.001	GO:0048468	cell development
27	773	0.545753	1.84071e-07	<0.001	GO:0048646	anatomical structure formation involved in morphogenesis
18	510	0.542668	1.92761e-05	0.05	GO:0051051	negative regulation of transport
23	661	0.540059	1.66885e-06	0.003	GO:0007010	cytoskeleton organization
19	549	0.534317	1.48283e-05	0.04	GO:0005509	calcium ion binding
81	2836	0.52395	3.6155e-16	<0.001	GO:0051239	regulation of multicellular organismal process
22	657	0.521445	5.2265e-06	0.012	GO:0071495	cellular response to endogenous stimulus
29	889	0.516035	2.62935e-07	<0.001	GO:0008284	positive regulation of cell proliferation
39	1282	0.494572	1.22883e-08	<0.001	GO:0044430	cytoskeletal part
29	948	0.486071	9.73805e-07	0.001	GO:0009719	response to endogenous stimulus
26	853	0.481475	3.92092e-06	0.008	GO:0051270	regulation of cellular component movement
74	2768	0.479276	3.3632e-13	<0.001	GO:0048856	anatomical structure development
27	907	0.471422	3.91596e-06	0.008	GO:0009628	response to abiotic stimulus
43	1523	0.463878	1.75828e-08	<0.001	GO:0042127	regulation of cell proliferation
46	1661	0.45826	9.23979e-09	<0.001	GO:0051240	positive regulation of multicellular organismal process
157	8183	0.455086	6.91209e-17	<0.001	GO:0005515	protein binding
39	1402	0.452152	1.31674e-07	<0.001	GO:0051094	positive regulation of developmental process
33	1173	0.450969	1.06129e-06	0.001	GO:0051241	negative regulation of multicellular organismal process
32	1163	0.439515	2.50762e-06	0.006	GO:0023057	negative regulation of signaling
29	1048	0.439258	6.91375e-06	0.019	GO:0005615	extracellular space
28	1015	0.436884	1.06507e-05	0.026	GO:0007275	multicellular organismal development
32	1176	0.434294	3.1628e-06	0.006	GO:1901700	response to oxygen-containing compound
28	1022	0.433678	1.2076e-05	0.028	GO:0045597	positive regulation of cell differentiation
32	1180	0.432699	3.39418e-06	0.007	GO:0010648	negative regulation of cell communication
67	2748	0.422716	3.72363e-10	<0.001	GO:0048869	cellular developmental process
28	1051	0.42062	2.00315e-05	0.05	GO:0051050	positive regulation of transport
187	11674	0.410655	5.07758e-13	<0.001	GO:0005488	binding
61	2523	0.410633	4.05673e-09	<0.001	GO:0032879	regulation of localization
38	1500	0.406611	1.92453e-06	0.004	GO:0009653	anatomical structure morphogenesis
95	4371	0.403323	1.02086e-11	<0.001	GO:0044767	single-organism developmental process
47	1935	0.396129	3.22224e-07	0.001	GO:0030154	cell differentiation
44	1807	0.394022	7.68795e-07	0.001	GO:0051049	regulation of transport
92	4296	0.39066	6.09516e-11	<0.001	GO:0044707	single-multicellular organism process
97	4603	0.389495	3.32663e-11	<0.001	GO:0032502	developmental process
34	1382	0.388742	1.31371e-05	0.028	GO:1902531	regulation of intracellular signal transduction
92	4326	0.386876	8.96742e-11	<0.001	GO:0032501	multicellular organismal process
61	2665	0.383261	3.14121e-08	<0.001	GO:0065008	regulation of biological quality
55	2467	0.363087	4.24209e-07	0.001	GO:0050793	regulation of developmental process
52	2317	0.363034	7.76652e-07	0.001	GO:0003008	system process
145	8292	0.362546	2.14965e-11	<0.001	GO:0044763	single-organism cellular process
209	14992	0.35866	1.00494e-08	<0.001	GO:0003674	molecular_function
216	15968	0.355108	6.32045e-08	<0.001	GO:0008150	biological_process
104	5357	0.354137	5.84913e-10	<0.001	GO:0048518	positive regulation of biological process
45	2029	0.349858	6.78866e-06	0.019	GO:0044459	plasma membrane part
92	4634	0.349166	3.59567e-09	<0.001	GO:0048519	negative regulation of biological process
50	2304	0.344345	3.48093e-06	0.007	GO:0009966	regulation of signal transduction
201	14170	0.343883	1.03112e-08	<0.001	GO:0044464	cell part
42	1917	0.340992	1.93647e-05	0.05	GO:2000026	regulation of multicellular organismal development
85	4280	0.339844	1.98224e-08	<0.001	GO:0048523	negative regulation of cellular process
52	2454	0.334645	4.24205e-06	0.009	GO:0042221	response to chemical
174	11365	0.330258	2.26775e-09	<0.001	GO:0044699	single-organism process
93	4889	0.326763	2.52929e-08	<0.001	GO:0048522	positive regulation of cellular process
220	16922	0.317785	3.02537e-06	0.006	GO:0005575	cellular_component
63	3148	0.317551	2.13972e-06	0.005	GO:0048583	regulation of response to stimulus
57	2859	0.309314	8.49532e-06	0.023	GO:0010646	regulation of cell communication
56	2814	0.307377	1.10017e-05	0.026	GO:0023051	regulation of signaling
126	7504	0.30019	3.37187e-08	<0.001	GO:0044444	cytoplasmic part
179	12312	0.297244	9.82957e-08	<0.001	GO:0044424	intracellular part
170	11402	0.297221	5.82147e-08	<0.001	GO:0009987	cellular process
91	5200	0.277168	1.9491e-06	0.004	GO:0043167	ion binding
72	3979	0.274523	1.24147e-05	0.028	GO:0043234	protein complex
161	10851	0.273218	4.27902e-07	0.001	GO:0065007	biological regulation
97	5652	0.27314	1.74592e-06	0.003	GO:0005737	cytoplasm
79	4463	0.270021	8.80318e-06	0.023	GO:0050896	response to stimulus
156	10442	0.268899	5.71103e-07	0.001	GO:0050789	regulation of biological process
113	7232	0.235435	1.57028e-05	0.04	GO:0016020	membrane
146	9993	0.233941	1.09203e-05	0.026	GO:0050794	regulation of cellular process
